# Supplementary material for: Four new Caribbean Sigambra species (Annelida, Pilargidae), and clarifications of three other Sigambra species
Source: Zookeys. 2019 Dec 2;893:21–50. doi: 10.3897/zookeys.893.39594 (PMC6901610; doi:10.3897/zookeys.893.39594)
Supplement: XML Treatment for Sigambra [file zookeys.893.39594-treatment1.xml]

<!DOCTYPE tp:taxon-treatment
  PUBLIC "-//TaxonX//DTD Taxonomic Treatment Publishing DTD v0 20100105//EN" "tax-treatment-NSO.dtd">
<tp:taxon-treatment xmlns:tp="http://www.plazi.org/taxpub"><tp:treatment-meta><kwd-group><label>Taxon classification</label><kwd><named-content xmlns:xlink="http://www.w3.org/1999/xlink" content-type="kingdom">Animalia</named-content></kwd><kwd><named-content xmlns:xlink="http://www.w3.org/1999/xlink" content-type="order">Annelida</named-content></kwd><kwd><named-content xmlns:xlink="http://www.w3.org/1999/xlink" content-type="family">Pilargidae</named-content></kwd></kwd-group><mixed-citation publication-type="journal"><person-group><name><surname>Salazar-Vallejo</surname><given-names>Sergio I.</given-names></name><name><surname>Rizzo</surname><given-names>Alexandra E.</given-names></name><name><surname>de León-González</surname><given-names>J. Ángel</given-names></name><name><surname>Brauko</surname><given-names>Kalina M.</given-names></name></person-group><article-title>Four new Caribbean <italic><tp:taxon-name><tp:taxon-name-part taxon-name-part-type="genus" reg="Sigambra">Sigambra</tp:taxon-name-part></tp:taxon-name></italic> species (<tp:taxon-name><tp:taxon-name-part taxon-name-part-type="phylum">Annelida</tp:taxon-name-part></tp:taxon-name>, <tp:taxon-name><tp:taxon-name-part taxon-name-part-type="family">Pilargidae</tp:taxon-name-part></tp:taxon-name>), and clarifications of three other <italic><tp:taxon-name><tp:taxon-name-part taxon-name-part-type="genus" reg="Sigambra">Sigambra</tp:taxon-name-part></tp:taxon-name></italic> species</article-title><source>Zookeys</source><day>02</day><month>12</month><year>2019</year><volume>893</volume><fpage>21</fpage><lpage>50</lpage><pub-id pub-id-type="doi">10.3897/zookeys.893.39594</pub-id></mixed-citation></tp:treatment-meta><tp:nomenclature><tp:taxon-name><object-id xmlns:xlink="http://www.w3.org/1999/xlink" content-type="arpha" xlink:type="simple">1F42F53E-CA87-51D0-9013-EC5E426FA92A</object-id>
                <tp:taxon-name-part taxon-name-part-type="genus" reg="Sigambra">Sigambra</tp:taxon-name-part>
              </tp:taxon-name><tp:taxon-authority>Müller, 1858</tp:taxon-authority><tp:nomenclature-citation-list><tp:nomenclature-citation><tp:taxon-name>
                    <tp:taxon-name-part taxon-name-part-type="genus" reg="Sigambra">Sigambra</tp:taxon-name-part>
                  </tp:taxon-name><comment>Müller, 1858: 214; <xref ref-type="bibr" rid="B46">Pettibone 1966</xref>: 179 (reinstated); <xref ref-type="bibr" rid="B36">Licher and Westheide 1997</xref>: 2 (key to species); <xref ref-type="bibr" rid="B43">Nishi et al. 2007</xref>: 65 (table with characters of all species).</comment></tp:nomenclature-citation></tp:nomenclature-citation-list></tp:nomenclature><tp:treatment-sec sec-type="type species" id="SECID0EAAAE"><title>Type species.</title><p><italic><tp:taxon-name><tp:taxon-name-part taxon-name-part-type="genus" reg="Sigambra">Sigambra</tp:taxon-name-part> <tp:taxon-name-part taxon-name-part-type="species" reg="grubii">grubii</tp:taxon-name-part></tp:taxon-name></italic> Müller, 1858, by monotypy.</p></tp:treatment-sec><tp:treatment-sec sec-type="diagnosis" id="SECID0ERAAE"><title>Diagnosis.</title><p><tp:taxon-name><tp:taxon-name-part taxon-name-part-type="subfamily">Pilarginae</tp:taxon-name-part></tp:taxon-name> with body depressed, usually obconic. Prostomium with three antennae, longer than palps; palps biarticulate. Tentacular cirri as long as half width of tentacular segment. Parapodia biramous. Dorsal and ventral cirri foliose to tapered, dorsal ones usually longer than ventral ones. Notopodia include dorsal hooks along many segments, sometimes with accessory capillaries. Neuropodia with shorter pectinates, medium-sized denticulates, and longer finely denticulate capillaries, often twisted distally.</p></tp:treatment-sec><tp:treatment-sec sec-type="remarks" id="SECID0E3AAE"><title>Remarks.</title><p><italic><tp:taxon-name><tp:taxon-name-part taxon-name-part-type="genus" reg="Sigambra">Sigambra</tp:taxon-name-part></tp:taxon-name></italic> species were reviewed by <xref ref-type="bibr" rid="B36">Licher and Westheide (1997)</xref>, and they modified the orthography for the type species, using <italic><tp:taxon-name><tp:taxon-name-part taxon-name-part-type="genus" reg="Sigambra"/><tp:taxon-name-part taxon-name-part-type="species" reg="grubei">grubei</tp:taxon-name-part></tp:taxon-name></italic> instead of <italic><tp:taxon-name><tp:taxon-name-part taxon-name-part-type="genus" reg="Sigambra"/><tp:taxon-name-part taxon-name-part-type="species" reg="grubii">grubii</tp:taxon-name-part></tp:taxon-name></italic>, as originally introduced, and included a key to species. However, <italic><tp:taxon-name><tp:taxon-name-part taxon-name-part-type="genus" reg="Sigambra">Sigambra</tp:taxon-name-part> <tp:taxon-name-part taxon-name-part-type="species" reg="grubii">grubii</tp:taxon-name-part></tp:taxon-name></italic> does not need an orthographic modification. As was customary in the times, <xref ref-type="bibr" rid="B42">Müller (1858)</xref> did not include etymologies for his new taxa. <xref ref-type="bibr" rid="B36">Licher and Westheide (1997</xref>: 4) referred to article 31a of the code (<xref ref-type="bibr" rid="B31">ICZN 1985</xref>: 61, <xref ref-type="bibr" rid="B32">1999</xref>: 37) in an aim to change the orthography for the specific epithet to <italic><tp:taxon-name><tp:taxon-name-part taxon-name-part-type="genus" reg="Sigambra"/><tp:taxon-name-part taxon-name-part-type="species" reg="grubei">grubei</tp:taxon-name-part></tp:taxon-name></italic>. This was incorrect because of three reasons: First, they apparently misunderstood the corresponding examples for the same section in the code, especially the last one (reiterated in the most recent edition): ‘Cuvier, if Latinized to Cuvierius, gives <italic>cuvierii</italic>.’ Second, the original epithet was not modified by either <xref ref-type="bibr" rid="B13">De Quatrefages (1866</xref>: 89), nor <xref ref-type="bibr" rid="B46">Pettibone (1966</xref>: 182), both had a good knowledge of Latin, and <xref ref-type="bibr" rid="B36">Licher and Westheide (1997</xref>: 3) referred to these publications. And third, Licher and Westheide overlooked the proposals of two other species using the same epithet (<italic><tp:taxon-name><tp:taxon-name-part taxon-name-part-type="genus" reg="Onuphis">Onuphis</tp:taxon-name-part> <tp:taxon-name-part taxon-name-part-type="species" reg="grubii">grubii</tp:taxon-name-part></tp:taxon-name></italic> von Marenzeller, 1866, and <italic><tp:taxon-name><tp:taxon-name-part taxon-name-part-type="genus" reg="Arenicola">Arenicola</tp:taxon-name-part> <tp:taxon-name-part taxon-name-part-type="species" reg="grubii">grubii</tp:taxon-name-part></tp:taxon-name></italic> Claparède, 1869), which would underline the fact that the original orthography was correctly formed once the last German name was Latinized. Consequently, the original orthography must be retained.</p><p><italic><tp:taxon-name><tp:taxon-name-part taxon-name-part-type="genus" reg="Sigambra">Sigambra</tp:taxon-name-part></tp:taxon-name></italic> Müller, 1858 resembles <italic><tp:taxon-name><tp:taxon-name-part taxon-name-part-type="genus" reg="Ancistrosyllis">Ancistrosyllis</tp:taxon-name-part></tp:taxon-name></italic> McIntosh, 1879 by having dorsal hooks above the dorsal cirri (<xref ref-type="bibr" rid="B50">Salazar-Vallejo and Rizzo 2009</xref>: 431). They differ by the relative size of the antennae, tentacular and dorsal cirri, and body papillation. In <italic><tp:taxon-name><tp:taxon-name-part taxon-name-part-type="genus" reg="Sigambra">Sigambra</tp:taxon-name-part></tp:taxon-name></italic> these appendages are long, foliose to tapered, usually antennae are longer than palps, and the integument is mostly smooth, whereas in <italic><tp:taxon-name><tp:taxon-name-part taxon-name-part-type="genus" reg="Ancistrosyllis">Ancistrosyllis</tp:taxon-name-part></tp:taxon-name></italic> appendages are short, usually digitate, palps are longer than antennae, and integument is mostly papillate.</p><p>Diagnostic features for all the then known species were tabulated by <xref ref-type="bibr" rid="B43">Nishi et al. (2007)</xref>. Specific diagnostic features are included below in the key to species. Anterior end features include the relative length of median antennae, the length of tentacular segment and presence of modifications along its anterior margin, the presence of ventral cirri on chaetiger 2, and of a constriction on anterior chaetigers. Parapodial features include the relative size of dorsal and ventral cirri, the start of dorsal hooks and their presence along body, and the type of neurochaetae. For the pharynx, the number of marginal papillae is especially useful. There are two patterns regarding the start of dorsal hooks. In the first, their start tends to be more or less stable, with a very small variation (2–4 chaetigers) disregarding variations in total size or number of chaetigers. In the other pattern, notohooks start at an earlier chaetiger in smaller specimens, and they are apparently displaced posteriorly during ontogeny, such that larger specimens will have dorsal hooks from a more posterior chaetiger. Further, notohooks along a few anterior chaetigers are often embedded in the notopodial bases, such that it is necessary to observe the specimen under a compound microscope to precise on which chaetiger notohooks arise. This implies that a series of specimens of different size, collected from the same date, and from similar depths, and sediment types, should be analyzed before deciding which alternative to follow in the key below. If available, size ranges were included in parenthesis to help guide decisions in the key, following <xref ref-type="bibr" rid="B43">Nishi et al. (2007)</xref>.</p><p>There are four other potentially useful characters. First, the prostomial dorsal surface between the palps (interpalpal region) can be characterized by its anterior margin as blunt or depressed, and by the lateral depressions being widened posteriorly, or rectangular if the lateral depressions are more or less parallel. Second, in some species there is a deep antennal furrow for each lateral antenna; they can be easily noted if distinct, or as indistinct if they are difficult to see; further, antennal furrows are often narrower medially, and then they can diverge slightly, being almost parallel, or markedly divergent. Third, in some species, the ventral cirri can be short, not reaching neuropodial lobes tips, whereas in other species, ventral cirri can reach and even surpass neurochaetal lobes in medial or posterior parapodia. Fourth, the number of posterior chaetigers without hooks: in posterior chaetigers the dorsal hooks tend to be more exposed and are usually larger than those present in medial chaetigers or larger than parapodial lobes.</p></tp:treatment-sec><ref-list><ref id="B46"><mixed-citation xmlns:xlink="http://www.w3.org/1999/xlink" xlink:type="simple"><person-group><name name-style="western"><surname>Pettibone</surname><given-names>MH</given-names></name></person-group> (<year>1966</year>) <article-title>Revision of the <tp:taxon-name><tp:taxon-name-part taxon-name-part-type="family">Pilargidae</tp:taxon-name-part></tp:taxon-name> (<tp:taxon-name><tp:taxon-name-part taxon-name-part-type="phylum">Annelida</tp:taxon-name-part></tp:taxon-name>: <tp:taxon-name><tp:taxon-name-part taxon-name-part-type="class">Polychaeta</tp:taxon-name-part></tp:taxon-name>) including descriptions of new species, and redescription of the pelagic <italic><tp:taxon-name><tp:taxon-name-part taxon-name-part-type="genus">Podarmus</tp:taxon-name-part> <tp:taxon-name-part taxon-name-part-type="species">ploa</tp:taxon-name-part></tp:taxon-name></italic> Chamberlin (<tp:taxon-name><tp:taxon-name-part taxon-name-part-type="family">Polynoidae</tp:taxon-name-part></tp:taxon-name>).</article-title><source>Proceedings of the United States National Museum</source><volume>118</volume>(<issue>3525</issue>): <fpage>155</fpage>–<lpage>207</lpage>. <ext-link xlink:type="simple" ext-link-type="doi" xlink:href="10.5479/si.00963801.118-3525.155">https://doi.org/10.5479/si.00963801.118-3525.155</ext-link></mixed-citation></ref><ref id="B36"><mixed-citation xmlns:xlink="http://www.w3.org/1999/xlink" xlink:type="simple"><person-group><name name-style="western"><surname>Licher</surname><given-names>F</given-names></name><name name-style="western"><surname>Westheide</surname><given-names>W</given-names></name></person-group> (<year>1997</year>) <article-title>Review of the genus <italic><tp:taxon-name><tp:taxon-name-part taxon-name-part-type="genus">Sigambra</tp:taxon-name-part></tp:taxon-name></italic> (<tp:taxon-name><tp:taxon-name-part taxon-name-part-type="class">Polychaeta</tp:taxon-name-part></tp:taxon-name>: <tp:taxon-name><tp:taxon-name-part taxon-name-part-type="family">Hesionidae</tp:taxon-name-part></tp:taxon-name>), redescription of <italic><tp:taxon-name><tp:taxon-name-part taxon-name-part-type="genus">S.</tp:taxon-name-part> <tp:taxon-name-part taxon-name-part-type="species">bassi</tp:taxon-name-part></tp:taxon-name></italic> (Hartman 1947), and descriptions of two new species from Thailand and China.</article-title><source>Steenstrupia</source><volume>23</volume>: <fpage>1</fpage>–<lpage>20</lpage>.</mixed-citation></ref><ref id="B43"><mixed-citation xmlns:xlink="http://www.w3.org/1999/xlink" xlink:type="simple"><person-group><name name-style="western"><surname>Nishi</surname><given-names>E</given-names></name><name name-style="western"><surname>Tanaka</surname><given-names>K</given-names></name><name name-style="western"><surname>Fujioka</surname><given-names>Y</given-names></name><name name-style="western"><surname>Sato</surname><given-names>M</given-names></name></person-group> (<year>2007</year>) <article-title>Reinstatement of <italic><tp:taxon-name><tp:taxon-name-part taxon-name-part-type="genus">Sigambra</tp:taxon-name-part> <tp:taxon-name-part taxon-name-part-type="species">hanaokai</tp:taxon-name-part></tp:taxon-name></italic> (Kitamori, 1960) (<tp:taxon-name><tp:taxon-name-part taxon-name-part-type="class">Polychaeta</tp:taxon-name-part></tp:taxon-name>, <tp:taxon-name><tp:taxon-name-part taxon-name-part-type="family">Pilargidae</tp:taxon-name-part></tp:taxon-name>), with an overview of the literatura on the genus.</article-title><source>Zootaxa</source><volume>1653</volume>: <fpage>57</fpage>–<lpage>68</lpage>. <ext-link xlink:type="simple" ext-link-type="doi" xlink:href="10.11646/zootaxa.1653.1.4">https://doi.org/10.11646/zootaxa.1653.1.4</ext-link></mixed-citation></ref><ref id="B42"><mixed-citation xmlns:xlink="http://www.w3.org/1999/xlink" xlink:type="simple"><person-group><name name-style="western"><surname>Müller</surname><given-names>F</given-names></name></person-group> (<year>1858</year>) <article-title>Einiges über die Annelidenfauna der Insel Santa Catharina an der brasilianischen Küste.</article-title><source>Archiv für Naturgeschichte, Berlin</source><volume>24</volume>: <fpage>211</fpage>–<lpage>220</lpage>. <ext-link xlink:type="simple" ext-link-type="uri" xlink:href="https://biodiversitylibrary.org/page/7460059">https://biodiversitylibrary.org/page/7460059</ext-link></mixed-citation></ref><ref id="B31"><mixed-citation xmlns:xlink="http://www.w3.org/1999/xlink" xlink:type="simple"><institution xlink:type="simple">ICZN</institution> [International Commission on Zoological Nomenclature] (<year>1985</year>) <source>International Code of Zoological Nomenclature (3<sup>rd</sup> edn).</source><publisher-name>British Museum (Natural History)</publisher-name>, <publisher-loc>London</publisher-loc>, <size units="page">338 pp</size>. [in French and English]</mixed-citation></ref><ref id="B32"><mixed-citation xmlns:xlink="http://www.w3.org/1999/xlink" xlink:type="simple"><institution xlink:type="simple">ICZN</institution> [International Commission on Zoological Nomenclature] (<year>1999</year>) <source>International Code of Zoological Nomenclature (4<sup>th</sup> edn).</source><publisher-name>British Museum (Natural History)</publisher-name>, <publisher-loc>London</publisher-loc>, <size units="page">306 pp</size>. <ext-link xlink:type="simple" ext-link-type="uri" xlink:href="http://www.iczn.org/iczn/index.jsp">http://www.iczn.org/iczn/index.jsp</ext-link> [in English and French]</mixed-citation></ref><ref id="B13"><mixed-citation xmlns:xlink="http://www.w3.org/1999/xlink" xlink:type="simple"><person-group><name name-style="western"><surname>De Quatrefages</surname><given-names>A</given-names></name></person-group> (<year>1866</year>(1865) <source>) Histoire Naturelle des Annéles Marins et d’Eau Douce: Annélides et Géphyriens.</source><publisher-name>Libraire Encyclopédique de Roret</publisher-name>, <publisher-loc>Paris, Vol. 1</publisher-loc>, <size units="page">588 pp</size>. [publication year after Wright 1866: 578] <ext-link xlink:type="simple" ext-link-type="uri" xlink:href="https://biodiversitylibrary.org/page/51291432">https://biodiversitylibrary.org/page/51291432</ext-link></mixed-citation></ref><ref id="B50"><mixed-citation xmlns:xlink="http://www.w3.org/1999/xlink" xlink:type="simple"><person-group><name name-style="western"><surname>Salazar-Vallejo</surname><given-names>SI</given-names></name><name name-style="western"><surname>Rizzo</surname><given-names>AE</given-names></name></person-group> (<year>2009</year>) <article-title><tp:taxon-name><tp:taxon-name-part taxon-name-part-type="family">Pilargidae</tp:taxon-name-part></tp:taxon-name> de Saint-Joseph, 1899.</article-title> In: <person-group><name name-style="western"><surname>de León-González</surname><given-names>JA</given-names></name><name name-style="western"><surname>Bastida-Zavala</surname><given-names>JR</given-names></name><name name-style="western"><surname>Carrera-Parra</surname><given-names>LF</given-names></name><name name-style="western"><surname>García-Garza</surname><given-names>ME</given-names></name><name name-style="western"><surname>Peña-Rivera</surname><given-names>A</given-names></name><name name-style="western"><surname>Salazar-Vallejo</surname><given-names>SI</given-names></name><name name-style="western"><surname>Solís-Weiss</surname><given-names>V</given-names></name></person-group> (<role>Eds</role>) <issue-title>Poliquetos (Annelida: Polychaeta) de México y América Tropical.</issue-title><source>Universidad Autónoma de Nuevo León, Monterrey</source>, <fpage>425</fpage>–<lpage>440</lpage>.</mixed-citation></ref></ref-list></tp:taxon-treatment>
