# Supplementary material for: Four new Caribbean Sigambra species (Annelida, Pilargidae), and clarifications of three other Sigambra species
Source: Zookeys. 2019 Dec 2;893:21–50. doi: 10.3897/zookeys.893.39594 (PMC6901610; doi:10.3897/zookeys.893.39594)
Supplement: XML Treatment for Sigambra bassi [file zookeys.893.39594-treatment2.xml]

<!DOCTYPE tp:taxon-treatment
  PUBLIC "-//TaxonX//DTD Taxonomic Treatment Publishing DTD v0 20100105//EN" "tax-treatment-NSO.dtd">
<tp:taxon-treatment xmlns:tp="http://www.plazi.org/taxpub"><tp:treatment-meta><kwd-group><label>Taxon classification</label><kwd><named-content xmlns:xlink="http://www.w3.org/1999/xlink" content-type="kingdom">Animalia</named-content></kwd><kwd><named-content xmlns:xlink="http://www.w3.org/1999/xlink" content-type="order">Annelida</named-content></kwd><kwd><named-content xmlns:xlink="http://www.w3.org/1999/xlink" content-type="family">Pilargidae</named-content></kwd></kwd-group><mixed-citation publication-type="journal"><person-group><name><surname>Salazar-Vallejo</surname><given-names>Sergio I.</given-names></name><name><surname>Rizzo</surname><given-names>Alexandra E.</given-names></name><name><surname>de León-González</surname><given-names>J. Ángel</given-names></name><name><surname>Brauko</surname><given-names>Kalina M.</given-names></name></person-group><article-title>Four new Caribbean <italic><tp:taxon-name><tp:taxon-name-part taxon-name-part-type="genus" reg="Sigambra">Sigambra</tp:taxon-name-part></tp:taxon-name></italic> species (<tp:taxon-name><tp:taxon-name-part taxon-name-part-type="phylum">Annelida</tp:taxon-name-part></tp:taxon-name>, <tp:taxon-name><tp:taxon-name-part taxon-name-part-type="family">Pilargidae</tp:taxon-name-part></tp:taxon-name>), and clarifications of three other <italic><tp:taxon-name><tp:taxon-name-part taxon-name-part-type="genus" reg="Sigambra">Sigambra</tp:taxon-name-part></tp:taxon-name></italic> species</article-title><source>Zookeys</source><day>02</day><month>12</month><year>2019</year><volume>893</volume><fpage>21</fpage><lpage>50</lpage><pub-id pub-id-type="doi">10.3897/zookeys.893.39594</pub-id></mixed-citation></tp:treatment-meta><tp:nomenclature><tp:taxon-name><object-id xmlns:xlink="http://www.w3.org/1999/xlink" content-type="arpha" xlink:type="simple">C2CBDE97-B0ED-510E-8ABD-1D644D003B44</object-id>
                <tp:taxon-name-part taxon-name-part-type="genus" reg="Sigambra">Sigambra</tp:taxon-name-part>
                <tp:taxon-name-part taxon-name-part-type="species" reg="bassi">bassi</tp:taxon-name-part>
              </tp:taxon-name><tp:taxon-authority>(Hartman, 1947)</tp:taxon-authority><xref ref-type="fig" rid="F1">Fig. 1</xref><tp:nomenclature-citation-list><tp:nomenclature-citation><tp:taxon-name>
                    <tp:taxon-name-part taxon-name-part-type="genus" reg="Ancistrosyllis">Ancistrosyllis</tp:taxon-name-part> <tp:taxon-name-part taxon-name-part-type="species" reg="bassi">bassi</tp:taxon-name-part></tp:taxon-name><comment>Hartman, 1945: 6 (contents), 9 (substrate), 15 (non-diagnostic characters), nomen nudum.</comment></tp:nomenclature-citation><tp:nomenclature-citation><tp:taxon-name>
                    <tp:taxon-name-part taxon-name-part-type="genus" reg="Ancistrosyllis">Ancistrosyllis</tp:taxon-name-part> <tp:taxon-name-part taxon-name-part-type="species" reg="bassi">bassi</tp:taxon-name-part></tp:taxon-name><comment>Hartman, 1947: 501–504, pl. 61, figs 1–7; <xref ref-type="bibr" rid="B25">Hartman 1951</xref>: 36–38, pl. 11, figs 1–6 (figures rearranged from <xref ref-type="bibr" rid="B24">Hartman 1947</xref>).</comment></tp:nomenclature-citation><tp:nomenclature-citation><tp:taxon-name>
                    <tp:taxon-name-part taxon-name-part-type="genus" reg="Sigambra">Sigambra</tp:taxon-name-part> <tp:taxon-name-part taxon-name-part-type="species" reg="bassi">bassi</tp:taxon-name-part></tp:taxon-name><comment>: <xref ref-type="bibr" rid="B46">Pettibone 1966</xref>: 186, fig. 16, comb. nov.</comment></tp:nomenclature-citation></tp:nomenclature-citation-list></tp:nomenclature><tp:treatment-sec sec-type="type material" id="SECID0ESIAE"><title>Type material.</title><p><bold><italic>Holotype</italic></bold> (<named-content xmlns:xlink="http://www.w3.org/1999/xlink" content-type="dwc:institutional_code" xlink:type="simple">LACM</named-content> 142), Gulf of México, southwestern Florida, Lemon Bay, Chadwick Beach (<named-content xmlns:xlink="http://www.w3.org/1999/xlink" content-type="dwc:verbatimCoordinates" xlink:type="simple"><named-content content-type="geo-json" specific-use="{&#34;type&#34;:&#34;Point&#34;,&#34;coordinates&#34;:[-82.361111,26.923611]}" id="NCID0EIJAE" xlink:type="simple">26°55'25"N, 82°21'40"W</named-content></named-content>), sandy shore, low tide, 17 Jan. 1938, O. Hartman, coll. <bold><italic>Paratype</italic></bold> (<named-content xmlns:xlink="http://www.w3.org/1999/xlink" content-type="dwc:institutional_code" xlink:type="simple">LACM</named-content> 1549), northwestern Atlantic, Beaufort, Bogue Sound, North Carolina, near US Fisheries Laboratory on Pivers Island (<named-content xmlns:xlink="http://www.w3.org/1999/xlink" content-type="dwc:verbatimCoordinates" xlink:type="simple"><named-content content-type="geo-json" specific-use="{&#34;type&#34;:&#34;Point&#34;,&#34;coordinates&#34;:[-76.671944,34.719722]}" id="NCID0E2JAE" xlink:type="simple">34°43'11"N, 76°40'19"W</named-content></named-content>), sandy shore, 6 Jun. 1940, O. Hartman, coll.</p></tp:treatment-sec><tp:treatment-sec sec-type="material" id="SECID0EAKAE"><title>Additional material.</title><p><bold>Northeastern Pacific, Los Angeles</bold>. Non-type specimen (<named-content xmlns:xlink="http://www.w3.org/1999/xlink" content-type="dwc:institutional_code" xlink:type="simple">LACM</named-content> 6614), opposite Berth 79, at old Municipal Fish Market, in mid-channel, Sta. LA-26 (<named-content xmlns:xlink="http://www.w3.org/1999/xlink" content-type="dwc:verbatimCoordinates" xlink:type="simple"><named-content content-type="geo-json" specific-use="{&#34;type&#34;:&#34;Point&#34;,&#34;coordinates&#34;:[-118.276111,33.554722]}" id="NCID0ETKAE" xlink:type="simple">33°33'17"N, 118°16'34"W</named-content></named-content>), 12 m, black mud, 14–15 Jun. 1954, D.J. Reish et al. coll.</p></tp:treatment-sec><tp:treatment-sec sec-type="Clarification" id="SECID0EYKAE"><title>Clarification.</title><p>The holotype (Fig. <xref ref-type="fig" rid="F1">1A</xref>) was found in the Gulf of México side of Florida, whereas the paratype (Fig. <xref ref-type="fig" rid="F1">1B</xref>) was found in North Carolina. Both specimens are colorless, without any trace of pigmented glands. An additional specimen (Fig. <xref ref-type="fig" rid="F1">1C</xref>) was included in the same species, but it was collected in Los Angeles Harbor, and it has some brownish glands in both dorsal tentaculophores and dorsal cirri of chaetiger 1. There are some other differences between these specimens. For example, in the holotype the interpalpal area is slightly projected anteriorly and its margins are slightly divergent posteriorly, the lateral antennae are three times longer than wide, and the lateral antennal depressions are markedly divergent and expanded, such that the anterior region is wider than posterior one. In the paratype the interpalpal area is tapered, reduced anteriorly, with its margins expanded posteriorly, the lateral antennae are 4 times longer than wide, and the lateral antennal depressions diverge laterally such that the anterior region is shorter than the posterior one. The non-type specimen has a truncate interpalpal region, with its anterior margin slightly bilobed, and margins more or less parallel, the lateral antenna are more than 12 times longer than wide, and the lateral antennal depressions are barely distinct, visible only along the inner side of each antenna.</p><fig id="F1" position="float" orientation="portrait"><object-id xmlns:xlink="http://www.w3.org/1999/xlink" content-type="doi" xlink:type="simple">10.3897/zookeys.893.39594.figure1</object-id><object-id xmlns:xlink="http://www.w3.org/1999/xlink" content-type="arpha" xlink:type="simple">61A9C69A-946D-5B98-9D8E-A9A7AD5B7436</object-id><label>Figure 1.</label><caption><p><italic><tp:taxon-name><tp:taxon-name-part taxon-name-part-type="genus" reg="Sigambra">Sigambra</tp:taxon-name-part> <tp:taxon-name-part taxon-name-part-type="species" reg="bassi">bassi</tp:taxon-name-part></tp:taxon-name></italic> (Hartman, 1947) <bold>A</bold> holotype (<named-content xmlns:xlink="http://www.w3.org/1999/xlink" content-type="dwc:institutional_code" xlink:type="simple">LACM</named-content> 142), anterior end, dorsal view <bold>B</bold> paratype (<named-content xmlns:xlink="http://www.w3.org/1999/xlink" content-type="dwc:institutional_code" xlink:type="simple">LACM</named-content> 1549), anterior end, dorsal view <bold>C</bold> non-type specimen (<named-content xmlns:xlink="http://www.w3.org/1999/xlink" content-type="dwc:institutional_code" xlink:type="simple">LACM</named-content> 6614), anterior end, dorsal view. Scale bars: 0.3 mm (<bold>A, C</bold>), 0.2 mm (<bold>B</bold>).</p></caption><graphic xmlns:xlink="http://www.w3.org/1999/xlink" xlink:href="zookeys-893-021-g001.jpg" position="float" orientation="portrait" xlink:type="simple" id="oo_361258.jpg"><uri content-type="original_file" xlink:type="simple">https://binary.pensoft.net/fig/361258</uri></graphic></fig></tp:treatment-sec><tp:treatment-sec sec-type="remarks" id="SECID0EENAE"><title>Remarks.</title><p>If these specimens are conspecific, the species would have a Gulf of México-Atlantic and Eastern Pacific distribution, which is untenable, for the following reasons. A strong genetic discontinuity between Gulf and Atlantic populations has been noted for specimens living in Florida (<xref ref-type="bibr" rid="B52">Soltis et al. 2006</xref>, <xref ref-type="bibr" rid="B2">Bijak et al. 2018</xref>), and amphi-American species have been progressively recognized as including more than one distinct species upon morphological features and genetic markers combined (<xref ref-type="bibr" rid="B5">Carrera-Parra and Salazar-Vallejo 2011</xref>), or even after the analysis of morphological differences (<xref ref-type="bibr" rid="B8">Conde-Vela and Salazar-Vallejo 2015</xref>). Consequently, <italic><tp:taxon-name><tp:taxon-name-part taxon-name-part-type="genus" reg="Sigambra">S.</tp:taxon-name-part> <tp:taxon-name-part taxon-name-part-type="species" reg="bassi">bassi</tp:taxon-name-part></tp:taxon-name></italic> should be regarded as a northwestern Atlantic species restricted to the Gulf of México; new names and descriptions will be provided for the specimens from Beaufort, NC, and Los Angeles, California in a subsequent publication. Chances are, however, that the same species might extend from the Gulf of México to Beaufort, NC On the other hand, it should be noted that specimens from San Francisco have been regarded as belonging to a different species since 2013 (<xref ref-type="bibr" rid="B44">Norris 2013</xref>).</p></tp:treatment-sec><ref-list><ref id="B25"><mixed-citation xmlns:xlink="http://www.w3.org/1999/xlink" xlink:type="simple"><person-group><name name-style="western"><surname>Hartman</surname><given-names>O</given-names></name></person-group> (<year>1951</year>) <source>Literature of the Polychaetous Annelids, 1. Bibliography.</source><publisher-name>Edwards Brothers</publisher-name>, <publisher-loc>Ann Arbor</publisher-loc>, <size units="page">290 pp</size>.</mixed-citation></ref><ref id="B24"><mixed-citation xmlns:xlink="http://www.w3.org/1999/xlink" xlink:type="simple"><person-group><name name-style="western"><surname>Hartman</surname><given-names>O</given-names></name></person-group> (<year>1947</year>) <article-title>Polychaetous Annelids, 8. <tp:taxon-name><tp:taxon-name-part taxon-name-part-type="family">Pilargiidae</tp:taxon-name-part></tp:taxon-name>.</article-title><source>Allan Hancock Pacific Expeditions</source><volume>10</volume>: <fpage>483</fpage>–<lpage>523</lpage>. <ext-link xlink:type="simple" ext-link-type="uri" xlink:href="https://biodiversitylibrary.org/page/4680442">https://biodiversitylibrary.org/page/4680442</ext-link></mixed-citation></ref><ref id="B46"><mixed-citation xmlns:xlink="http://www.w3.org/1999/xlink" xlink:type="simple"><person-group><name name-style="western"><surname>Pettibone</surname><given-names>MH</given-names></name></person-group> (<year>1966</year>) <article-title>Revision of the <tp:taxon-name><tp:taxon-name-part taxon-name-part-type="family">Pilargidae</tp:taxon-name-part></tp:taxon-name> (<tp:taxon-name><tp:taxon-name-part taxon-name-part-type="phylum">Annelida</tp:taxon-name-part></tp:taxon-name>: <tp:taxon-name><tp:taxon-name-part taxon-name-part-type="class">Polychaeta</tp:taxon-name-part></tp:taxon-name>) including descriptions of new species, and redescription of the pelagic <italic><tp:taxon-name><tp:taxon-name-part taxon-name-part-type="genus">Podarmus</tp:taxon-name-part> <tp:taxon-name-part taxon-name-part-type="species">ploa</tp:taxon-name-part></tp:taxon-name></italic> Chamberlin (<tp:taxon-name><tp:taxon-name-part taxon-name-part-type="family">Polynoidae</tp:taxon-name-part></tp:taxon-name>).</article-title><source>Proceedings of the United States National Museum</source><volume>118</volume>(<issue>3525</issue>): <fpage>155</fpage>–<lpage>207</lpage>. <ext-link xlink:type="simple" ext-link-type="doi" xlink:href="10.5479/si.00963801.118-3525.155">https://doi.org/10.5479/si.00963801.118-3525.155</ext-link></mixed-citation></ref><ref id="B52"><mixed-citation xmlns:xlink="http://www.w3.org/1999/xlink" xlink:type="simple"><person-group><name name-style="western"><surname>Soltis</surname><given-names>DE</given-names></name><name name-style="western"><surname>Morris</surname><given-names>AB</given-names></name><name name-style="western"><surname>McLachlan</surname><given-names>JS</given-names></name><name name-style="western"><surname>Manos</surname><given-names>PS</given-names></name><name name-style="western"><surname>Soltis</surname><given-names>PS</given-names></name></person-group> (<year>2006</year>) <article-title>Comparative phylogeography of unglaciated eastern North America.</article-title><source>Molecular Ecology</source><volume>15</volume>: <fpage>4261</fpage>–<lpage>4293</lpage>. <ext-link xlink:type="simple" ext-link-type="doi" xlink:href="10.1111/j.1365-294X.2006.03061.x">https://doi.org/10.1111/j.1365-294X.2006.03061.x</ext-link></mixed-citation></ref><ref id="B2"><mixed-citation xmlns:xlink="http://www.w3.org/1999/xlink" xlink:type="simple"><person-group><name name-style="western"><surname>Bijak</surname><given-names>AL</given-names></name><name name-style="western"><surname>van Dijk</surname><given-names>K</given-names></name><name name-style="western"><surname>Waycott</surname><given-names>M</given-names></name></person-group> (<year>2018</year>) Population structure and gene flow of the tropical seagrass, Syringodium filiforme, in the Florida Keys and subtropical Atlantic region. PLoS ONE 3(9): e0203644. <ext-link xlink:type="simple" ext-link-type="doi" xlink:href="10.1371/journal.pone.0203644">https://doi.org/10.1371/journal.pone.0203644</ext-link></mixed-citation></ref><ref id="B5"><mixed-citation xmlns:xlink="http://www.w3.org/1999/xlink" xlink:type="simple"><person-group><name name-style="western"><surname>Carrera-Parra</surname><given-names>LF</given-names></name><name name-style="western"><surname>Salazar-Vallejo</surname><given-names>SI</given-names></name></person-group> (<year>2011</year>) <article-title>Redescriptions of <italic><tp:taxon-name><tp:taxon-name-part taxon-name-part-type="genus">Eunice</tp:taxon-name-part> <tp:taxon-name-part taxon-name-part-type="species">filamentosa</tp:taxon-name-part></tp:taxon-name></italic> and <italic><tp:taxon-name><tp:taxon-name-part taxon-name-part-type="genus">E.</tp:taxon-name-part> <tp:taxon-name-part taxon-name-part-type="species">denticulata</tp:taxon-name-part></tp:taxon-name></italic> and description of <italic><tp:taxon-name><tp:taxon-name-part taxon-name-part-type="genus">E.</tp:taxon-name-part> <tp:taxon-name-part taxon-name-part-type="species">tovarae</tp:taxon-name-part></tp:taxon-name></italic> n. sp. (<tp:taxon-name><tp:taxon-name-part taxon-name-part-type="class">Polychaeta</tp:taxon-name-part></tp:taxon-name>: <tp:taxon-name><tp:taxon-name-part taxon-name-part-type="family">Eunicidae</tp:taxon-name-part></tp:taxon-name>) highlighted with morphological and molecular data.</article-title><source>Zootaxa</source><volume>2880</volume>: <fpage>51</fpage>–<lpage>64</lpage>. <ext-link xlink:type="simple" ext-link-type="doi" xlink:href="10.11646/zootaxa.2880.1.5">https://doi.org/10.11646/zootaxa.2880.1.5</ext-link></mixed-citation></ref><ref id="B8"><mixed-citation xmlns:xlink="http://www.w3.org/1999/xlink" xlink:type="simple"><person-group><name name-style="western"><surname>Conde-Vela</surname><given-names>VM</given-names></name><name name-style="western"><surname>Salazar-Vallejo</surname><given-names>SI</given-names></name></person-group> (<year>2015</year>) <article-title>Redescriptions of <italic><tp:taxon-name><tp:taxon-name-part taxon-name-part-type="genus">Nereis</tp:taxon-name-part> <tp:taxon-name-part taxon-name-part-type="species">oligohalina</tp:taxon-name-part></tp:taxon-name></italic> (Rioja, 1946) and <italic><tp:taxon-name><tp:taxon-name-part taxon-name-part-type="genus">N.</tp:taxon-name-part> <tp:taxon-name-part taxon-name-part-type="species">garwoodi</tp:taxon-name-part></tp:taxon-name></italic> González-Escalante &amp; Salazar-Vallejo, 2003 and description of <italic><tp:taxon-name><tp:taxon-name-part taxon-name-part-type="genus">N.</tp:taxon-name-part> <tp:taxon-name-part taxon-name-part-type="species">confusa</tp:taxon-name-part></tp:taxon-name></italic> sp. n. (<tp:taxon-name><tp:taxon-name-part taxon-name-part-type="phylum">Annelida</tp:taxon-name-part></tp:taxon-name>, <tp:taxon-name><tp:taxon-name-part taxon-name-part-type="family">Nereididae</tp:taxon-name-part></tp:taxon-name>).</article-title><source>ZooKeys</source><volume>518</volume>: <fpage>15</fpage>–<lpage>49</lpage>. <ext-link xlink:type="simple" ext-link-type="doi" xlink:href="10.3897/zookeys.518.9564">https://doi.org/10.3897/zookeys.518.9564</ext-link></mixed-citation></ref><ref id="B44"><mixed-citation xmlns:xlink="http://www.w3.org/1999/xlink" xlink:type="simple"><person-group><name name-style="western"><surname>Norris</surname><given-names>D</given-names></name></person-group> (<year>2013</year>) <source><italic><tp:taxon-name><tp:taxon-name-part taxon-name-part-type="genus">Sigambra</tp:taxon-name-part></tp:taxon-name></italic> sp. SF1.</source><publisher-name>Oceanside Biology Laboratory Voucher Sheet</publisher-name>, <publisher-loc>City and County of San Francisco</publisher-loc>, <size units="page">2 pp</size>.</mixed-citation></ref></ref-list></tp:taxon-treatment>
