# Supplementary material for: Four new Caribbean Sigambra species (Annelida, Pilargidae), and clarifications of three other Sigambra species
Source: Zookeys. 2019 Dec 2;893:21–50. doi: 10.3897/zookeys.893.39594 (PMC6901610; doi:10.3897/zookeys.893.39594)
Supplement: XML Treatment for Sigambra grubii [file zookeys.893.39594-treatment4.xml]

<!DOCTYPE tp:taxon-treatment
  PUBLIC "-//TaxonX//DTD Taxonomic Treatment Publishing DTD v0 20100105//EN" "tax-treatment-NSO.dtd">
<tp:taxon-treatment xmlns:tp="http://www.plazi.org/taxpub"><tp:treatment-meta><kwd-group><label>Taxon classification</label><kwd><named-content xmlns:xlink="http://www.w3.org/1999/xlink" content-type="kingdom">Animalia</named-content></kwd><kwd><named-content xmlns:xlink="http://www.w3.org/1999/xlink" content-type="order">Annelida</named-content></kwd><kwd><named-content xmlns:xlink="http://www.w3.org/1999/xlink" content-type="family">Pilargidae</named-content></kwd></kwd-group><mixed-citation publication-type="journal"><person-group><name><surname>Salazar-Vallejo</surname><given-names>Sergio I.</given-names></name><name><surname>Rizzo</surname><given-names>Alexandra E.</given-names></name><name><surname>de León-González</surname><given-names>J. Ángel</given-names></name><name><surname>Brauko</surname><given-names>Kalina M.</given-names></name></person-group><article-title>Four new Caribbean <italic><tp:taxon-name><tp:taxon-name-part taxon-name-part-type="genus" reg="Sigambra">Sigambra</tp:taxon-name-part></tp:taxon-name></italic> species (<tp:taxon-name><tp:taxon-name-part taxon-name-part-type="phylum">Annelida</tp:taxon-name-part></tp:taxon-name>, <tp:taxon-name><tp:taxon-name-part taxon-name-part-type="family">Pilargidae</tp:taxon-name-part></tp:taxon-name>), and clarifications of three other <italic><tp:taxon-name><tp:taxon-name-part taxon-name-part-type="genus" reg="Sigambra">Sigambra</tp:taxon-name-part></tp:taxon-name></italic> species</article-title><source>Zookeys</source><day>02</day><month>12</month><year>2019</year><volume>893</volume><fpage>21</fpage><lpage>50</lpage><pub-id pub-id-type="doi">10.3897/zookeys.893.39594</pub-id></mixed-citation></tp:treatment-meta><tp:nomenclature><tp:taxon-name><object-id xmlns:xlink="http://www.w3.org/1999/xlink" content-type="arpha" xlink:type="simple">E6A0B2B0-74C1-5445-91B9-AB66D3B3CECE</object-id>
                <tp:taxon-name-part taxon-name-part-type="genus" reg="Sigambra">Sigambra</tp:taxon-name-part>
                <tp:taxon-name-part taxon-name-part-type="species" reg="grubii">grubii</tp:taxon-name-part>
              </tp:taxon-name><tp:taxon-authority>Müller, 1858</tp:taxon-authority><xref ref-type="fig" rid="F3">Figs 3</xref><xref ref-type="fig" rid="F4">, 4</xref><tp:nomenclature-citation-list><tp:nomenclature-citation><tp:taxon-name>
                    <tp:taxon-name-part taxon-name-part-type="genus" reg="Sigambra">Sigambra</tp:taxon-name-part> <tp:taxon-name-part taxon-name-part-type="species" reg="grubii">grubii</tp:taxon-name-part></tp:taxon-name><comment>Müller, 1858: 214–215, pl. 6, figs 7–9; <xref ref-type="bibr" rid="B46">Pettibone 1966</xref>: 182, fig. 13a–c (reinstatement); <xref ref-type="bibr" rid="B49">Salazar-Vallejo 1990</xref>: 508–511, figs 1, 2, 4A–C, table 1 (redescription, key to species); <xref ref-type="bibr" rid="B29">Hartwich 1993</xref>: 104 (1 syntype).</comment></tp:nomenclature-citation><tp:nomenclature-citation><tp:taxon-name>
                    <tp:taxon-name-part taxon-name-part-type="genus" reg="Sigambra">Sigambra</tp:taxon-name-part> <tp:taxon-name-part taxon-name-part-type="species" reg="grubei">grubei</tp:taxon-name-part></tp:taxon-name><comment>: <xref ref-type="bibr" rid="B36">Licher and Westheide 1997</xref>: 3 (new orthography).</comment></tp:nomenclature-citation></tp:nomenclature-citation-list></tp:nomenclature><tp:treatment-sec sec-type="material" id="SECID0ER1AE"><title>Material examined.</title><p><bold>Brazil.</bold> Pontal da Daniela (<named-content xmlns:xlink="http://www.w3.org/1999/xlink" content-type="dwc:verbatimCoordinates" xlink:type="simple"><named-content content-type="geo-json" specific-use="{&#34;type&#34;:&#34;Point&#34;,&#34;coordinates&#34;:[-48.529722,-27.453056]}" id="NCID0E31AE" xlink:type="simple">27°27'11"S, 48°31'47"W</named-content></named-content>), in the Santa Catharina Island, Florianópolis. One specimen, 13RC1, July 2018 [mature female, anterior fragment (6.5 mm long, 0.9 mm wide, 54 chaetigers, first dorsal hooks from chaetiger 17)]. One specimen, S1R2, Feb. 2018 [anterior fragment (3.5 mm long, 0.5 mm wide, 27 chaetigers; first dorsal hooks from chaetiger 14)]. One specimen, S2R2C1, Feb. 2018 [anterior fragment (3.7 mm long, 0.8 mm wide, 26 chaetigers; first dorsal hooks from chaetiger 21)]. One specimen, S3R1C1, Feb. 2018 [postlarva (1 mm long, 0.2 mm wide, 13 chaetigers; first dorsal hooks from chaetiger 9)]. Four specimens for SEM (<named-content xmlns:xlink="http://www.w3.org/1999/xlink" content-type="dwc:institutional_code" xlink:type="simple">ECOSUR</named-content>).</p></tp:treatment-sec><tp:treatment-sec sec-type="description" id="SECID0EJ2AE"><title>Description.</title><p>Prostomium blunt, two or three times wider than long (Figs <xref ref-type="fig" rid="F3">3A, B</xref>, <xref ref-type="fig" rid="F4">4A, B</xref>). Palpophores massive, palpostyles barely projected (Fig. <xref ref-type="fig" rid="F4">4C</xref>); interpalpal area distinct, anteriorly depressed, slightly expanded posteriorly. Antennae tapered, median one two or three times longer than laterals, laterals surpassing tips of palps, median antenna reaching chaetiger 6 or 7. Lateral antennal depressions indistinct.</p><fig id="F3" position="float" orientation="portrait"><object-id xmlns:xlink="http://www.w3.org/1999/xlink" content-type="doi" xlink:type="simple">10.3897/zookeys.893.39594.figure3</object-id><object-id xmlns:xlink="http://www.w3.org/1999/xlink" content-type="arpha" xlink:type="simple">9A16BD47-0C7F-53EC-A92F-B6268D80C049</object-id><label>Figure 3.</label><caption><p><italic><tp:taxon-name><tp:taxon-name-part taxon-name-part-type="genus" reg="Sigambra">Sigambra</tp:taxon-name-part> <tp:taxon-name-part taxon-name-part-type="species" reg="grubii">grubii</tp:taxon-name-part></tp:taxon-name></italic> topotype, small specimen (<named-content xmlns:xlink="http://www.w3.org/1999/xlink" content-type="dwc:institutional_code" xlink:type="simple">ECOSUR</named-content> SEM P1) <bold>A</bold> anterior region, dorsal view <bold>B</bold> same, close-up of anterior end <bold>C</bold> right parapodium, median chaetiger, of larger specimen (6.5 mm long), anterior view (arrow points to gonopore) <bold>D</bold> same, pectinate chaetae <bold>E</bold> same, another parapodium, pectinate chaetae <bold>F</bold> same, posterior region, dorsal view (asterisk indicates last chaetiger with notohooks). Scale bars: 200 µm (<bold>A, F</bold>), 110 µm (<bold>B</bold>), 100 µm (<bold>C</bold>), 22 µm (<bold>D</bold>), 12 µm (<bold>E</bold>).</p></caption><graphic xmlns:xlink="http://www.w3.org/1999/xlink" xlink:href="zookeys-893-021-g003.jpg" position="float" orientation="portrait" xlink:type="simple" id="oo_361260.jpg"><uri content-type="original_file" xlink:type="simple">https://binary.pensoft.net/fig/361260</uri></graphic></fig><p>Pharynx not exposed (Fig. <xref ref-type="fig" rid="F4">4C</xref>), with 14 thick, prismatic papillae, four lateral ones larger; tips indistinct. Basal pharynx apparently smooth.</p><p>Tentacular segment 4–5 times wider than long, with a single transverse row of globular tubercles, with two or three additional short middorsal series; dorsal tentacular cirri slightly longer than ventral ones, as long (Fig. <xref ref-type="fig" rid="F4">4A</xref>) or half as long (Fig. <xref ref-type="fig" rid="F3">3A, B</xref>) as dorsal cirri of chaetiger 1.</p><p>Parapodial cirri tapered throughout body. Dorsal cirri slightly expanded basally, longer than ventral ones. Ventral cirri as long as neurochaetal lobes in anterior and median chaetigers, longer in posterior ones, missing on chaetiger 2. Prechaetal lobes truncate, projected along its upper margin (Fig. <xref ref-type="fig" rid="F3">3C</xref>), postchaetal lobes long, acute. Anterior and median parapodia with hypertrophied gonopores, margin granulose (Fig. <xref ref-type="fig" rid="F3">3C</xref>, arrow).</p><p>Notochaetae include dorsal hooks from chaetiger 9–21 (size related), barely exposed initially, handles progressively exposed, without accessory capillaries. Neurochaetae include two or three supracicular shorter wider pectinates (Fig. <xref ref-type="fig" rid="F4">4F, G</xref>), sometimes with tiny paired denticles along each main tooth, approximately five infra-acicular narrower pectinates (Fig. <xref ref-type="fig" rid="F3">3D, E</xref>), and abundant finely denticulate capillaries (Fig. <xref ref-type="fig" rid="F3">3E</xref>).</p><p>Posterior region tapered into a truncate cone (Figs <xref ref-type="fig" rid="F3">3F</xref>, <xref ref-type="fig" rid="F4">4D</xref>); last 4–7 chaetigers without hooks. Pygidium with two ventrolateral anal cirri, as long as last eight chaetigers.</p><fig id="F4" position="float" orientation="portrait"><object-id xmlns:xlink="http://www.w3.org/1999/xlink" content-type="doi" xlink:type="simple">10.3897/zookeys.893.39594.figure4</object-id><object-id xmlns:xlink="http://www.w3.org/1999/xlink" content-type="arpha" xlink:type="simple">496FE613-2EA0-5267-A58A-D398FC666FDF</object-id><label>Figure 4.</label><caption><p><italic><tp:taxon-name><tp:taxon-name-part taxon-name-part-type="genus" reg="Sigambra">Sigambra</tp:taxon-name-part> <tp:taxon-name-part taxon-name-part-type="species" reg="grubii">grubii</tp:taxon-name-part></tp:taxon-name></italic> topotypes, large specimen (<named-content xmlns:xlink="http://www.w3.org/1999/xlink" content-type="dwc:institutional_code" xlink:type="simple">ECOSUR</named-content> SEM P1) <bold>A</bold> anterior region, dorsal view <bold>B</bold> same, close-up of anterior end <bold>C</bold> another specimen, anterior end, frontal view <bold>D</bold> same, posterior region (asterisk indicates last chaetiger with notohooks) <bold>E</bold> specimen in A, median chaetigers (arrow points enlarged chaetae) <bold>F</bold> pectinate chaetae <bold>G</bold> same, detail showing bipinnate denticulation. Scale bars: : 280 µm (<bold>A</bold>), 250 µm (<bold>B</bold>), 170 µm (<bold>C</bold>), 110 µm (<bold>D</bold>), 230 µm (<bold>E</bold>), 8 µm (<bold>F</bold>), 2 µm (<bold>G</bold>).</p></caption><graphic xmlns:xlink="http://www.w3.org/1999/xlink" xlink:href="zookeys-893-021-g004.jpg" position="float" orientation="portrait" xlink:type="simple" id="oo_361261.jpg"><uri content-type="original_file" xlink:type="simple">https://binary.pensoft.net/fig/361261</uri></graphic></fig></tp:treatment-sec><tp:treatment-sec sec-type="remarks" id="SECID0EABAG"><title>Remarks.</title><p>As indicated in the key below, <italic><tp:taxon-name><tp:taxon-name-part taxon-name-part-type="genus" reg="Sigambra">Sigambra</tp:taxon-name-part> <tp:taxon-name-part taxon-name-part-type="species" reg="grubii">grubii</tp:taxon-name-part></tp:taxon-name></italic> Müller, 1858 resembles <italic><tp:taxon-name><tp:taxon-name-part taxon-name-part-type="genus" reg="Sigambra">S.</tp:taxon-name-part> <tp:taxon-name-part taxon-name-part-type="species" reg="hernandezi">hernandezi</tp:taxon-name-part></tp:taxon-name></italic> sp. nov. by having dorsal hooks without accessory capillaries. Their main differences are in the size of median antenna, and in the number of posterior chaetigers without hooks. In <italic><tp:taxon-name><tp:taxon-name-part taxon-name-part-type="genus" reg="Sigambra">S.</tp:taxon-name-part> <tp:taxon-name-part taxon-name-part-type="species" reg="grubii">grubii</tp:taxon-name-part></tp:taxon-name></italic> the median antenna is medium-sized, reaching chaetiger 3 or 4, and there are 4–6 posterior chaetigers without hooks, whereas in <italic><tp:taxon-name><tp:taxon-name-part taxon-name-part-type="genus" reg="Sigambra">S.</tp:taxon-name-part> <tp:taxon-name-part taxon-name-part-type="species" reg="hernandezi">hernandezi</tp:taxon-name-part></tp:taxon-name></italic> the median antenna is shorter, reaching chaetiger 2 or 3, and there are only two posterior hookless chaetigers. Another subtle difference is the relative size of papillae along body: which are larger in <italic><tp:taxon-name><tp:taxon-name-part taxon-name-part-type="genus" reg="Sigambra">S.</tp:taxon-name-part> <tp:taxon-name-part taxon-name-part-type="species" reg="grubii">grubii</tp:taxon-name-part></tp:taxon-name></italic> compared to <italic><tp:taxon-name><tp:taxon-name-part taxon-name-part-type="genus" reg="Sigambra">S.</tp:taxon-name-part> <tp:taxon-name-part taxon-name-part-type="species" reg="hernandezi">hernandezi</tp:taxon-name-part></tp:taxon-name></italic>.</p></tp:treatment-sec><tp:treatment-sec sec-type="distribution" id="SECID0EIDAG"><title>Distribution.</title><p>The species was described from Florianópolis, southern Brazil, and although it has been reported from a wide bathymetric range along the Brazilian coast, further investigations of this material might show the species to be restricted to shallow water sediments. An interesting fact about Ilha do Desterro (type locality), former name for Florianópolis is the origin of the name. Florianópolis was meant to be a tribute to Marshal Floriano Peixoto, the second President (1891–1894) of the Republic of the United States of Brazil, by combining the first name with the Greek term <italic>polis</italic>, meaning city. Up to 1893, the city was called Nossa Senhora do Desterro (Our Lady of Banishment) or simply Desterro.</p></tp:treatment-sec><ref-list><ref id="B46"><mixed-citation xmlns:xlink="http://www.w3.org/1999/xlink" xlink:type="simple"><person-group><name name-style="western"><surname>Pettibone</surname><given-names>MH</given-names></name></person-group> (<year>1966</year>) <article-title>Revision of the <tp:taxon-name><tp:taxon-name-part taxon-name-part-type="family">Pilargidae</tp:taxon-name-part></tp:taxon-name> (<tp:taxon-name><tp:taxon-name-part taxon-name-part-type="phylum">Annelida</tp:taxon-name-part></tp:taxon-name>: <tp:taxon-name><tp:taxon-name-part taxon-name-part-type="class">Polychaeta</tp:taxon-name-part></tp:taxon-name>) including descriptions of new species, and redescription of the pelagic <italic><tp:taxon-name><tp:taxon-name-part taxon-name-part-type="genus">Podarmus</tp:taxon-name-part> <tp:taxon-name-part taxon-name-part-type="species">ploa</tp:taxon-name-part></tp:taxon-name></italic> Chamberlin (<tp:taxon-name><tp:taxon-name-part taxon-name-part-type="family">Polynoidae</tp:taxon-name-part></tp:taxon-name>).</article-title><source>Proceedings of the United States National Museum</source><volume>118</volume>(<issue>3525</issue>): <fpage>155</fpage>–<lpage>207</lpage>. <ext-link xlink:type="simple" ext-link-type="doi" xlink:href="10.5479/si.00963801.118-3525.155">https://doi.org/10.5479/si.00963801.118-3525.155</ext-link></mixed-citation></ref><ref id="B49"><mixed-citation xmlns:xlink="http://www.w3.org/1999/xlink" xlink:type="simple"><person-group><name name-style="western"><surname>Salazar-Vallejo</surname><given-names>SI</given-names></name></person-group> (<year>1990</year>) <article-title>Redescriptions of <italic><tp:taxon-name><tp:taxon-name-part taxon-name-part-type="genus">Sigambra</tp:taxon-name-part> <tp:taxon-name-part taxon-name-part-type="species">grubii</tp:taxon-name-part></tp:taxon-name></italic> Müller 1858 and <italic><tp:taxon-name><tp:taxon-name-part taxon-name-part-type="genus">Hermundura</tp:taxon-name-part> <tp:taxon-name-part taxon-name-part-type="species">tricuspis</tp:taxon-name-part></tp:taxon-name></italic> Müller 1858 from Brazil and designation of neotypes (<tp:taxon-name><tp:taxon-name-part taxon-name-part-type="class">Polychaeta</tp:taxon-name-part></tp:taxon-name>: <tp:taxon-name><tp:taxon-name-part taxon-name-part-type="family">Pilargidae</tp:taxon-name-part></tp:taxon-name>).</article-title><source>Journal of Natural History</source><volume>24</volume>: <fpage>507</fpage>–<lpage>517</lpage>. <ext-link xlink:type="simple" ext-link-type="doi" xlink:href="10.1080/00222939000770351">https://doi.org/10.1080/00222939000770351</ext-link></mixed-citation></ref><ref id="B29"><mixed-citation xmlns:xlink="http://www.w3.org/1999/xlink" xlink:type="simple"><person-group><name name-style="western"><surname>Hartwich</surname><given-names>G</given-names></name></person-group> (<year>1993</year>) <article-title>Die Polychaeten-Typen des Zoologischen Museums in Berlin.</article-title><source>Mitteilungen aus dem Zoologischen Museum in Berlin</source><volume>69</volume>: <fpage>73</fpage>–<lpage>154</lpage>. <ext-link xlink:type="simple" ext-link-type="doi" xlink:href="10.1002/mmnz.4840690106">https://doi.org/10.1002/mmnz.4840690106</ext-link></mixed-citation></ref><ref id="B36"><mixed-citation xmlns:xlink="http://www.w3.org/1999/xlink" xlink:type="simple"><person-group><name name-style="western"><surname>Licher</surname><given-names>F</given-names></name><name name-style="western"><surname>Westheide</surname><given-names>W</given-names></name></person-group> (<year>1997</year>) <article-title>Review of the genus <italic><tp:taxon-name><tp:taxon-name-part taxon-name-part-type="genus">Sigambra</tp:taxon-name-part></tp:taxon-name></italic> (<tp:taxon-name><tp:taxon-name-part taxon-name-part-type="class">Polychaeta</tp:taxon-name-part></tp:taxon-name>: <tp:taxon-name><tp:taxon-name-part taxon-name-part-type="family">Hesionidae</tp:taxon-name-part></tp:taxon-name>), redescription of <italic><tp:taxon-name><tp:taxon-name-part taxon-name-part-type="genus">S.</tp:taxon-name-part> <tp:taxon-name-part taxon-name-part-type="species">bassi</tp:taxon-name-part></tp:taxon-name></italic> (Hartman 1947), and descriptions of two new species from Thailand and China.</article-title><source>Steenstrupia</source><volume>23</volume>: <fpage>1</fpage>–<lpage>20</lpage>.</mixed-citation></ref></ref-list></tp:taxon-treatment>
