# Supplementary material for: Four new Caribbean Sigambra species (Annelida, Pilargidae), and clarifications of three other Sigambra species
Source: Zookeys. 2019 Dec 2;893:21–50. doi: 10.3897/zookeys.893.39594 (PMC6901610; doi:10.3897/zookeys.893.39594)
Supplement: XML Treatment for Sigambra hernandezi [file zookeys.893.39594-treatment5.xml]

<!DOCTYPE tp:taxon-treatment
  PUBLIC "-//TaxonX//DTD Taxonomic Treatment Publishing DTD v0 20100105//EN" "tax-treatment-NSO.dtd">
<tp:taxon-treatment xmlns:tp="http://www.plazi.org/taxpub"><tp:treatment-meta><kwd-group><label>Taxon classification</label><kwd><named-content xmlns:xlink="http://www.w3.org/1999/xlink" content-type="kingdom">Animalia</named-content></kwd><kwd><named-content xmlns:xlink="http://www.w3.org/1999/xlink" content-type="order">Annelida</named-content></kwd><kwd><named-content xmlns:xlink="http://www.w3.org/1999/xlink" content-type="family">Pilargidae</named-content></kwd></kwd-group><mixed-citation publication-type="journal"><person-group><name><surname>Salazar-Vallejo</surname><given-names>Sergio I.</given-names></name><name><surname>Rizzo</surname><given-names>Alexandra E.</given-names></name><name><surname>de León-González</surname><given-names>J. Ángel</given-names></name><name><surname>Brauko</surname><given-names>Kalina M.</given-names></name></person-group><article-title>Four new Caribbean <italic><tp:taxon-name><tp:taxon-name-part taxon-name-part-type="genus" reg="Sigambra">Sigambra</tp:taxon-name-part></tp:taxon-name></italic> species (<tp:taxon-name><tp:taxon-name-part taxon-name-part-type="phylum">Annelida</tp:taxon-name-part></tp:taxon-name>, <tp:taxon-name><tp:taxon-name-part taxon-name-part-type="family">Pilargidae</tp:taxon-name-part></tp:taxon-name>), and clarifications of three other <italic><tp:taxon-name><tp:taxon-name-part taxon-name-part-type="genus" reg="Sigambra">Sigambra</tp:taxon-name-part></tp:taxon-name></italic> species</article-title><source>Zookeys</source><day>02</day><month>12</month><year>2019</year><volume>893</volume><fpage>21</fpage><lpage>50</lpage><pub-id pub-id-type="doi">10.3897/zookeys.893.39594</pub-id></mixed-citation></tp:treatment-meta><tp:nomenclature><tp:taxon-name><object-id xmlns:xlink="http://www.w3.org/1999/xlink" content-type="arpha" xlink:type="simple">9BD2E45B-243A-57EA-B515-1027D6D5238F</object-id>
                <tp:taxon-name-part taxon-name-part-type="genus" reg="Sigambra">Sigambra</tp:taxon-name-part>
                <tp:taxon-name-part taxon-name-part-type="species" reg="hernandezi">hernandezi</tp:taxon-name-part>
                <object-id xmlns:xlink="http://www.w3.org/1999/xlink" content-type="zoobank" xlink:type="simple">http://zoobank.org/366BBD1A-5C74-4AAC-B2E2-C01DAF53053C</object-id>
              </tp:taxon-name><tp:taxon-status xmlns:xlink="http://www.w3.org/1999/xlink" xlink:type="simple">sp. nov.</tp:taxon-status><xref ref-type="fig" rid="F5">Figs 5</xref><xref ref-type="fig" rid="F6">, 6</xref><xref ref-type="fig" rid="F7">, 7</xref><tp:nomenclature-citation-list><tp:nomenclature-citation><tp:taxon-name>
                    <tp:taxon-name-part taxon-name-part-type="genus" reg="Sigambra">Sigambra</tp:taxon-name-part> <tp:taxon-name-part taxon-name-part-type="species" reg="grubii">grubii</tp:taxon-name-part></tp:taxon-name><comment>: <xref ref-type="bibr" rid="B37">Liñero-Arana and Díaz-Díaz 2005</xref>: 68, fig. 1 (<bold>non</bold><xref ref-type="bibr" rid="B42">Müller 1858</xref>).</comment></tp:nomenclature-citation></tp:nomenclature-citation-list></tp:nomenclature><tp:treatment-sec sec-type="type material" id="SECID0E2FAG"><title>Type material.</title><p><bold><italic>Holotype</italic></bold> (<named-content xmlns:xlink="http://www.w3.org/1999/xlink" content-type="dwc:institutional_code" xlink:type="simple">ECOSUR</named-content> 216), and <bold><italic>paratypes</italic> (8)</bold> (<named-content xmlns:xlink="http://www.w3.org/1999/xlink" content-type="dwc:institutional_code" xlink:type="simple">ECOSUR</named-content> 217), Northwestern Caribbean, Chetumal Bay, Quintana Roo, México, Cayo Venado (<named-content xmlns:xlink="http://www.w3.org/1999/xlink" content-type="dwc:verbatimCoordinates" xlink:type="simple"><named-content content-type="geo-json" specific-use="{&#34;type&#34;:&#34;Point&#34;,&#34;coordinates&#34;:[-88.116336,18.751253]}" id="NCID0E4GAG" xlink:type="simple">18°45'04.51"N, 88°06'58.81"W</named-content></named-content>), sandy substrate, 1.5 m, 5 Aug. 2004, J.A. Hoil-Baeza, coll.</p></tp:treatment-sec><tp:treatment-sec sec-type="material" id="SECID0ECHAG"><title>Additional material.</title><p><bold>Gulf of México.</bold> Tamiahua Lagoon, Veracruz, México, collected by J. A. de León González and M. E. García Garza. One specimen (<named-content xmlns:xlink="http://www.w3.org/1999/xlink" content-type="dwc:institutional_code" xlink:type="simple">UANL</named-content> 4048), collapsed, 4 Nov. 1999 (6.5 mm long, 0.5 mm wide, 86 chaetigers, first dorsal hooks from chaetiger 24). Two specimens for SEM. One mature (<named-content xmlns:xlink="http://www.w3.org/1999/xlink" content-type="dwc:institutional_code" xlink:type="simple">UANL</named-content> 4047), breaking into two parts, Sta. 1-09, 5 Nov. 1999 (11.5 mm long, 0.8 mm wide, 104 chaetigers, first dorsal hooks from chaetiger 14). Another one (<named-content xmlns:xlink="http://www.w3.org/1999/xlink" content-type="dwc:institutional_code" xlink:type="simple">UANL</named-content> 5799), 23 Aug. 2002 (13 mm long, 0.9 mm wide, 103 chaetigers; first dorsal hooks from chaetiger 26). 131 specimens: One, Sta. T-02, <named-content xmlns:xlink="http://www.w3.org/1999/xlink" content-type="dwc:verbatimCoordinates" xlink:type="simple"><named-content content-type="geo-json" specific-use="{&#34;type&#34;:&#34;Point&#34;,&#34;coordinates&#34;:[-97.598333,21.700278]}" id="NCID0EFIAG" xlink:type="simple">21°42'01"N, 97°35'54"W</named-content></named-content>, 2.2 m. One, Sta. T-09, <named-content xmlns:xlink="http://www.w3.org/1999/xlink" content-type="dwc:verbatimCoordinates" xlink:type="simple"><named-content content-type="geo-json" specific-use="{&#34;type&#34;:&#34;Point&#34;,&#34;coordinates&#34;:[-97.627500,21.602778]}" id="NCID0ENIAG" xlink:type="simple">21°36'10"N, 97°37'39"W</named-content></named-content>, 2.5 m, 4 Nov. 1999. Three, Sta. T-02, <named-content xmlns:xlink="http://www.w3.org/1999/xlink" content-type="dwc:verbatimCoordinates" xlink:type="simple"><named-content content-type="geo-json" specific-use="{&#34;type&#34;:&#34;Point&#34;,&#34;coordinates&#34;:[-97.598333,21.700278]}" id="NCID0EVIAG" xlink:type="simple">21°42'01"N, 97°35'54"W</named-content></named-content>, 2.8 m, 7 Mar. 2000; Two, Sta. T-01, <named-content xmlns:xlink="http://www.w3.org/1999/xlink" content-type="dwc:verbatimCoordinates" xlink:type="simple"><named-content content-type="geo-json" specific-use="{&#34;type&#34;:&#34;Point&#34;,&#34;coordinates&#34;:[-97.650000,21.700278]}" id="NCID0E4IAG" xlink:type="simple">21°42'01"N, 97°39'00"W</named-content></named-content>, 2.8 m; Three, Sta. T-02, <named-content xmlns:xlink="http://www.w3.org/1999/xlink" content-type="dwc:verbatimCoordinates" xlink:type="simple"><named-content content-type="geo-json" specific-use="{&#34;type&#34;:&#34;Point&#34;,&#34;coordinates&#34;:[-97.598333,21.700278]}" id="NCID0EFJAG" xlink:type="simple">21°42'01"N, 97°35'54"W</named-content></named-content>, 2.8 m; three, Sta. T-04, <named-content xmlns:xlink="http://www.w3.org/1999/xlink" content-type="dwc:verbatimCoordinates" xlink:type="simple"><named-content content-type="geo-json" specific-use="{&#34;type&#34;:&#34;Point&#34;,&#34;coordinates&#34;:[-97.547778,21.700278]}" id="NCID0ENJAG" xlink:type="simple">21°42'01"N, 97°32'52"W</named-content></named-content>, 2.8 m: One, Sta. T-09, <named-content xmlns:xlink="http://www.w3.org/1999/xlink" content-type="dwc:verbatimCoordinates" xlink:type="simple"><named-content content-type="geo-json" specific-use="{&#34;type&#34;:&#34;Point&#34;,&#34;coordinates&#34;:[-97.627500,21.602778]}" id="NCID0EVJAG" xlink:type="simple">21°36'10"N, 97°37'39"W</named-content></named-content>, 3 m; one, Sta. T-10, <named-content xmlns:xlink="http://www.w3.org/1999/xlink" content-type="dwc:verbatimCoordinates" xlink:type="simple"><named-content content-type="geo-json" specific-use="{&#34;type&#34;:&#34;Point&#34;,&#34;coordinates&#34;:[-97.579167,21.602778]}" id="NCID0E4JAG" xlink:type="simple">21°36'10"N, 97°34'45"W</named-content></named-content>; one, Sta. T-11, <named-content xmlns:xlink="http://www.w3.org/1999/xlink" content-type="dwc:verbatimCoordinates" xlink:type="simple"><named-content content-type="geo-json" specific-use="{&#34;type&#34;:&#34;Point&#34;,&#34;coordinates&#34;:[-97.535833,21.602778]}" id="NCID0EFKAG" xlink:type="simple">21°36'10"N, 97°32'09"W</named-content></named-content>, 4 m; one, Sta. T-12, 4 m, 16 Aug. 2000; One, Sta. T-01, <named-content xmlns:xlink="http://www.w3.org/1999/xlink" content-type="dwc:verbatimCoordinates" xlink:type="simple"><named-content content-type="geo-json" specific-use="{&#34;type&#34;:&#34;Point&#34;,&#34;coordinates&#34;:[-97.650000,21.700278]}" id="NCID0ENKAG" xlink:type="simple">21°42'01"N, 97°39'00"W</named-content></named-content>, 3 m; three, Sta. T-02, <named-content xmlns:xlink="http://www.w3.org/1999/xlink" content-type="dwc:verbatimCoordinates" xlink:type="simple"><named-content content-type="geo-json" specific-use="{&#34;type&#34;:&#34;Point&#34;,&#34;coordinates&#34;:[-97.598333,21.700278]}" id="NCID0EVKAG" xlink:type="simple">21°42'01"N, 97°35'54"W</named-content></named-content>, 2.5 m; four, Sta. T-04, <named-content xmlns:xlink="http://www.w3.org/1999/xlink" content-type="dwc:verbatimCoordinates" xlink:type="simple"><named-content content-type="geo-json" specific-use="{&#34;type&#34;:&#34;Point&#34;,&#34;coordinates&#34;:[-97.547778,21.700278]}" id="NCID0E4KAG" xlink:type="simple">21°42'01"N, 97°32'52"W</named-content></named-content>, 1.5 m; three, Sta. T-05, <named-content xmlns:xlink="http://www.w3.org/1999/xlink" content-type="dwc:verbatimCoordinates" xlink:type="simple"><named-content content-type="geo-json" specific-use="{&#34;type&#34;:&#34;Point&#34;,&#34;coordinates&#34;:[-97.653611,21.646389]}" id="NCID0EFLAG" xlink:type="simple">21°38'47"N, 97°39'13"W</named-content></named-content>, 2 m; one, Sta. T-07, <named-content xmlns:xlink="http://www.w3.org/1999/xlink" content-type="dwc:verbatimCoordinates" xlink:type="simple"><named-content content-type="geo-json" specific-use="{&#34;type&#34;:&#34;Point&#34;,&#34;coordinates&#34;:[-97.566944,21.646389]}" id="NCID0ENLAG" xlink:type="simple">21°38'47"N, 97°34'01"W</named-content></named-content>, 3.5 m; two, Sta. T-08, <named-content xmlns:xlink="http://www.w3.org/1999/xlink" content-type="dwc:verbatimCoordinates" xlink:type="simple"><named-content content-type="geo-json" specific-use="{&#34;type&#34;:&#34;Point&#34;,&#34;coordinates&#34;:[-97.520556,21.646389]}" id="NCID0EVLAG" xlink:type="simple">21°38'47"N, 97°31'14"W</named-content></named-content>, 2.8 m; one, Sta. T-09, <named-content xmlns:xlink="http://www.w3.org/1999/xlink" content-type="dwc:verbatimCoordinates" xlink:type="simple"><named-content content-type="geo-json" specific-use="{&#34;type&#34;:&#34;Point&#34;,&#34;coordinates&#34;:[-97.627500,21.602778]}" id="NCID0E4LAG" xlink:type="simple">21°36'10"N, 97°37'39"W</named-content></named-content>, 2.5 m; one, Sta. T-10, <named-content xmlns:xlink="http://www.w3.org/1999/xlink" content-type="dwc:verbatimCoordinates" xlink:type="simple"><named-content content-type="geo-json" specific-use="{&#34;type&#34;:&#34;Point&#34;,&#34;coordinates&#34;:[-97.579167,21.602778]}" id="NCID0EFMAG" xlink:type="simple">21°36'10"N, 97°34'45"W</named-content></named-content>, 3.5 m; five, Sta. T-12, <named-content xmlns:xlink="http://www.w3.org/1999/xlink" content-type="dwc:verbatimCoordinates" xlink:type="simple"><named-content content-type="geo-json" specific-use="{&#34;type&#34;:&#34;Point&#34;,&#34;coordinates&#34;:[-97.483056,21.602778]}" id="NCID0ENMAG" xlink:type="simple">21°36'10"N, 97°28'59"W</named-content></named-content>, 3.8 m; four, Sta. T-13, <named-content xmlns:xlink="http://www.w3.org/1999/xlink" content-type="dwc:verbatimCoordinates" xlink:type="simple"><named-content content-type="geo-json" specific-use="{&#34;type&#34;:&#34;Point&#34;,&#34;coordinates&#34;:[-97.601111,21.535833]}" id="NCID0EVMAG" xlink:type="simple">21°32'09"N, 97°36'04"W</named-content></named-content>, 2 m; one, Sta. T-15, <named-content xmlns:xlink="http://www.w3.org/1999/xlink" content-type="dwc:verbatimCoordinates" xlink:type="simple"><named-content content-type="geo-json" specific-use="{&#34;type&#34;:&#34;Point&#34;,&#34;coordinates&#34;:[-97.513056,21.535833]}" id="NCID0E4MAG" xlink:type="simple">21°32'09"N, 97°30'47"W</named-content></named-content>, 2.5 m; one, Sta. T-16, <named-content xmlns:xlink="http://www.w3.org/1999/xlink" content-type="dwc:verbatimCoordinates" xlink:type="simple"><named-content content-type="geo-json" specific-use="{&#34;type&#34;:&#34;Point&#34;,&#34;coordinates&#34;:[-97.455278,21.535833]}" id="NCID0EFNAG" xlink:type="simple">21°32'09"N, 97°27'19"W</named-content></named-content>, 2.5 m, 25 Nov. 2000; four, Sta. T-01, <named-content xmlns:xlink="http://www.w3.org/1999/xlink" content-type="dwc:verbatimCoordinates" xlink:type="simple"><named-content content-type="geo-json" specific-use="{&#34;type&#34;:&#34;Point&#34;,&#34;coordinates&#34;:[-97.650000,21.700278]}" id="NCID0ENNAG" xlink:type="simple">21°42'01"N, 97°39'00"W</named-content></named-content>, 3.5 m; six, Sta. T-02, <named-content xmlns:xlink="http://www.w3.org/1999/xlink" content-type="dwc:verbatimCoordinates" xlink:type="simple"><named-content content-type="geo-json" specific-use="{&#34;type&#34;:&#34;Point&#34;,&#34;coordinates&#34;:[-97.598333,21.700278]}" id="NCID0EVNAG" xlink:type="simple">21°42'01"N, 97°35'54"W</named-content></named-content>, 2.5 m; one, Sta. T-05, <named-content xmlns:xlink="http://www.w3.org/1999/xlink" content-type="dwc:verbatimCoordinates" xlink:type="simple"><named-content content-type="geo-json" specific-use="{&#34;type&#34;:&#34;Point&#34;,&#34;coordinates&#34;:[-97.653611,21.646389]}" id="NCID0E4NAG" xlink:type="simple">21°38'47"N, 97°39'13"W</named-content></named-content>, 2.5 m; one, Sta. T-06, <named-content xmlns:xlink="http://www.w3.org/1999/xlink" content-type="dwc:verbatimCoordinates" xlink:type="simple"><named-content content-type="geo-json" specific-use="{&#34;type&#34;:&#34;Point&#34;,&#34;coordinates&#34;:[-97.612778,21.646389]}" id="NCID0EFOAG" xlink:type="simple">21°38'47"N, 97°36'46"W</named-content></named-content>, 3.8 m; six, Sta. T-07, <named-content xmlns:xlink="http://www.w3.org/1999/xlink" content-type="dwc:verbatimCoordinates" xlink:type="simple"><named-content content-type="geo-json" specific-use="{&#34;type&#34;:&#34;Point&#34;,&#34;coordinates&#34;:[-97.566944,21.646389]}" id="NCID0ENOAG" xlink:type="simple">21°38'47"N, 97°34'01"W</named-content></named-content>, 4 m; one, Sta. T-08, <named-content xmlns:xlink="http://www.w3.org/1999/xlink" content-type="dwc:verbatimCoordinates" xlink:type="simple"><named-content content-type="geo-json" specific-use="{&#34;type&#34;:&#34;Point&#34;,&#34;coordinates&#34;:[-97.520556,21.646389]}" id="NCID0EVOAG" xlink:type="simple">21°38'47"N, 97°31'14"W</named-content></named-content>, 2.5 m; five, Sta. T-09, <named-content xmlns:xlink="http://www.w3.org/1999/xlink" content-type="dwc:verbatimCoordinates" xlink:type="simple"><named-content content-type="geo-json" specific-use="{&#34;type&#34;:&#34;Point&#34;,&#34;coordinates&#34;:[-97.627500,21.602778]}" id="NCID0E4OAG" xlink:type="simple">21°36'10"N, 97°37'39"W</named-content></named-content>, 2 m; two, Sta. T-10, <named-content xmlns:xlink="http://www.w3.org/1999/xlink" content-type="dwc:verbatimCoordinates" xlink:type="simple"><named-content content-type="geo-json" specific-use="{&#34;type&#34;:&#34;Point&#34;,&#34;coordinates&#34;:[-97.579167,21.602778]}" id="NCID0EFPAG" xlink:type="simple">21°36'10"N, 97°34'45"W</named-content></named-content>, 3 m; five, Sta. T-11, <named-content xmlns:xlink="http://www.w3.org/1999/xlink" content-type="dwc:verbatimCoordinates" xlink:type="simple"><named-content content-type="geo-json" specific-use="{&#34;type&#34;:&#34;Point&#34;,&#34;coordinates&#34;:[-97.535833,21.602778]}" id="NCID0ENPAG" xlink:type="simple">21°36'10"N, 97°32'09"W</named-content></named-content>, 3.5 m; five, Sta. T-12, <named-content xmlns:xlink="http://www.w3.org/1999/xlink" content-type="dwc:verbatimCoordinates" xlink:type="simple"><named-content content-type="geo-json" specific-use="{&#34;type&#34;:&#34;Point&#34;,&#34;coordinates&#34;:[-97.483056,21.602778]}" id="NCID0EVPAG" xlink:type="simple">21°36'10"N, 97°28'59"W</named-content></named-content>, 3.5 m; eight, Sta. T-13, <named-content xmlns:xlink="http://www.w3.org/1999/xlink" content-type="dwc:verbatimCoordinates" xlink:type="simple"><named-content content-type="geo-json" specific-use="{&#34;type&#34;:&#34;Point&#34;,&#34;coordinates&#34;:[-97.601111,21.535833]}" id="NCID0E4PAG" xlink:type="simple">21°32'09"N, 97°36'04"W</named-content></named-content>, 2 m; four, Sta. T-14, <named-content xmlns:xlink="http://www.w3.org/1999/xlink" content-type="dwc:verbatimCoordinates" xlink:type="simple"><named-content content-type="geo-json" specific-use="{&#34;type&#34;:&#34;Point&#34;,&#34;coordinates&#34;:[-97.546667,21.535833]}" id="NCID0EFQAG" xlink:type="simple">21°32'09"N, 97°32'48"W</named-content></named-content>, 2.5 m; one, Sta. T-15, <named-content xmlns:xlink="http://www.w3.org/1999/xlink" content-type="dwc:verbatimCoordinates" xlink:type="simple"><named-content content-type="geo-json" specific-use="{&#34;type&#34;:&#34;Point&#34;,&#34;coordinates&#34;:[-97.513056,21.535833]}" id="NCID0ENQAG" xlink:type="simple">21°32'09"N, 97°30'47"W</named-content></named-content>, 2 m; one, Sta. T-16, <named-content xmlns:xlink="http://www.w3.org/1999/xlink" content-type="dwc:verbatimCoordinates" xlink:type="simple"><named-content content-type="geo-json" specific-use="{&#34;type&#34;:&#34;Point&#34;,&#34;coordinates&#34;:[-97.455278,21.535833]}" id="NCID0EVQAG" xlink:type="simple">21°32'09"N, 97°27'19"W</named-content></named-content>, 3 m, 12 Jul. 2001; three, Sta. T-01, <named-content xmlns:xlink="http://www.w3.org/1999/xlink" content-type="dwc:verbatimCoordinates" xlink:type="simple"><named-content content-type="geo-json" specific-use="{&#34;type&#34;:&#34;Point&#34;,&#34;coordinates&#34;:[-97.650000,21.700278]}" id="NCID0E4QAG" xlink:type="simple">21°42'01"N, 97°39'00"W</named-content></named-content>, 2.5 m; four, Sta. T-02, <named-content xmlns:xlink="http://www.w3.org/1999/xlink" content-type="dwc:verbatimCoordinates" xlink:type="simple"><named-content content-type="geo-json" specific-use="{&#34;type&#34;:&#34;Point&#34;,&#34;coordinates&#34;:[-97.598333,21.700278]}" id="NCID0EFRAG" xlink:type="simple">21°42'01"N, 97°35'54"W</named-content></named-content>, 2 m; two, Sta. T-03, <named-content xmlns:xlink="http://www.w3.org/1999/xlink" content-type="dwc:verbatimCoordinates" xlink:type="simple"><named-content content-type="geo-json" specific-use="{&#34;type&#34;:&#34;Point&#34;,&#34;coordinates&#34;:[-97.571944,21.700278]}" id="NCID0ENRAG" xlink:type="simple">21°42'01"N, 97°34'19"W</named-content></named-content>, 2.5 m; one, Sta. T-04, <named-content xmlns:xlink="http://www.w3.org/1999/xlink" content-type="dwc:verbatimCoordinates" xlink:type="simple"><named-content content-type="geo-json" specific-use="{&#34;type&#34;:&#34;Point&#34;,&#34;coordinates&#34;:[-97.547778,21.700278]}" id="NCID0EVRAG" xlink:type="simple">21°42'01"N, 97°32'52"W</named-content></named-content>, 1.8 m; two, Sta. T-05, <named-content xmlns:xlink="http://www.w3.org/1999/xlink" content-type="dwc:verbatimCoordinates" xlink:type="simple"><named-content content-type="geo-json" specific-use="{&#34;type&#34;:&#34;Point&#34;,&#34;coordinates&#34;:[-97.653611,21.646389]}" id="NCID0E4RAG" xlink:type="simple">21°38'47"N, 97°39'13"W</named-content></named-content>, 2 m; two, Sta. T-06, <named-content xmlns:xlink="http://www.w3.org/1999/xlink" content-type="dwc:verbatimCoordinates" xlink:type="simple"><named-content content-type="geo-json" specific-use="{&#34;type&#34;:&#34;Point&#34;,&#34;coordinates&#34;:[-97.612778,21.646389]}" id="NCID0EFSAG" xlink:type="simple">21°38'47"N, 97°36'46"W</named-content></named-content>, 2.2 m; three, Sta. T-07, <named-content xmlns:xlink="http://www.w3.org/1999/xlink" content-type="dwc:verbatimCoordinates" xlink:type="simple"><named-content content-type="geo-json" specific-use="{&#34;type&#34;:&#34;Point&#34;,&#34;coordinates&#34;:[-97.566944,21.646389]}" id="NCID0ENSAG" xlink:type="simple">21°38'47"N, 97°34'01"W</named-content></named-content>, 2.6 m; one, Sta. T-09, <named-content xmlns:xlink="http://www.w3.org/1999/xlink" content-type="dwc:verbatimCoordinates" xlink:type="simple"><named-content content-type="geo-json" specific-use="{&#34;type&#34;:&#34;Point&#34;,&#34;coordinates&#34;:[-97.627500,21.602778]}" id="NCID0EVSAG" xlink:type="simple">21°36'10"N, 97°37'39"W</named-content></named-content>, 2 m; one, Sta. T-10, <named-content xmlns:xlink="http://www.w3.org/1999/xlink" content-type="dwc:verbatimCoordinates" xlink:type="simple"><named-content content-type="geo-json" specific-use="{&#34;type&#34;:&#34;Point&#34;,&#34;coordinates&#34;:[-97.579167,21.602778]}" id="NCID0E4SAG" xlink:type="simple">21°36'10"N, 97°34'45"W</named-content></named-content>, 2.8 m; five, Sta. T-12, <named-content xmlns:xlink="http://www.w3.org/1999/xlink" content-type="dwc:verbatimCoordinates" xlink:type="simple"><named-content content-type="geo-json" specific-use="{&#34;type&#34;:&#34;Point&#34;,&#34;coordinates&#34;:[-97.483056,21.602778]}" id="NCID0EFTAG" xlink:type="simple">21°36'10"N, 97°28'59"W</named-content></named-content>, 3 m; one, Sta. T-13, <named-content xmlns:xlink="http://www.w3.org/1999/xlink" content-type="dwc:verbatimCoordinates" xlink:type="simple"><named-content content-type="geo-json" specific-use="{&#34;type&#34;:&#34;Point&#34;,&#34;coordinates&#34;:[-97.601111,21.535833]}" id="NCID0ENTAG" xlink:type="simple">21°32'09"N, 97°36'04"W</named-content></named-content>, 1 m; two, Sta. T-14, <named-content xmlns:xlink="http://www.w3.org/1999/xlink" content-type="dwc:verbatimCoordinates" xlink:type="simple"><named-content content-type="geo-json" specific-use="{&#34;type&#34;:&#34;Point&#34;,&#34;coordinates&#34;:[-97.546667,21.535833]}" id="NCID0EVTAG" xlink:type="simple">21°32'09"N, 97°32'48"W</named-content></named-content>, 2.5 m; one, Sta. T-15, <named-content xmlns:xlink="http://www.w3.org/1999/xlink" content-type="dwc:verbatimCoordinates" xlink:type="simple"><named-content content-type="geo-json" specific-use="{&#34;type&#34;:&#34;Point&#34;,&#34;coordinates&#34;:[-97.513056,21.535833]}" id="NCID0E4TAG" xlink:type="simple">21°32'09"N, 97°30'47"W</named-content></named-content>, 2 m; three, Sta. T-16, <named-content xmlns:xlink="http://www.w3.org/1999/xlink" content-type="dwc:verbatimCoordinates" xlink:type="simple"><named-content content-type="geo-json" specific-use="{&#34;type&#34;:&#34;Point&#34;,&#34;coordinates&#34;:[-97.455278,21.535833]}" id="NCID0EFUAG" xlink:type="simple">21°32'09"N, 97°27'19"W</named-content></named-content>, 2 m, 23 Feb. 2002. <bold>Chetumal Bay, Q. Roo, México.</bold> Two specimens (<named-content xmlns:xlink="http://www.w3.org/1999/xlink" content-type="dwc:institutional_code" xlink:type="simple">ECOSUR</named-content>), N off Isla Tamalcab (<named-content xmlns:xlink="http://www.w3.org/1999/xlink" content-type="dwc:verbatimCoordinates" xlink:type="simple"><named-content content-type="geo-json" specific-use="{&#34;type&#34;:&#34;Point&#34;,&#34;coordinates&#34;:[-88.186900,18.641792]}" id="NCID0EXUAG" xlink:type="simple">18°38'30.45"N, 88°11'12.84"W</named-content></named-content>), 1 m, sand, 1 Oct. 1996, P. Salazar-Silva, coll. (both complete, 9–10 mm long, 1.1–1.4 mm wide, 69–77 chaetigers; first dorsal hooks from chaetiger 22–28; two last chaetigers hookless). Three specimens (<named-content xmlns:xlink="http://www.w3.org/1999/xlink" content-type="dwc:institutional_code" xlink:type="simple">ECOSUR</named-content>), Río Hondo (<named-content xmlns:xlink="http://www.w3.org/1999/xlink" content-type="dwc:verbatimCoordinates" xlink:type="simple"><named-content content-type="geo-json" specific-use="{&#34;type&#34;:&#34;Point&#34;,&#34;coordinates&#34;:[-88.309158,18.489442]}" id="NCID0EHVAG" xlink:type="simple">18°29'21.99"N, 88°18'32.97"W</named-content></named-content>), sandy mud, 1.5 m, 3 Aug. 2004, J.A. Hoil-Baeza, coll. (anterior fragments, 3.0–3.5 mm long, 0.3–0.5 mm wide, 7–26 chaetigers; dorsal hooks from chaetiger 13–15). Seven specimens (<named-content xmlns:xlink="http://www.w3.org/1999/xlink" content-type="dwc:institutional_code" xlink:type="simple">ECOSUR</named-content>), Punta Amainada (<named-content xmlns:xlink="http://www.w3.org/1999/xlink" content-type="dwc:verbatimCoordinates" xlink:type="simple"><named-content content-type="geo-json" specific-use="{&#34;type&#34;:&#34;Point&#34;,&#34;coordinates&#34;:[-88.153433,18.706011]}" id="NCID0EXVAG" xlink:type="simple">18°42'21.64"N, 88°09'12.36"W</named-content></named-content>), sandy substrate, 1.5 m depth, 4 Aug. 2004, J.A. Hoil-Baeza, coll. (1.7–7.0 mm long, 0.2–0.4 mm wide, 29–68 chaetigers; dorsal hooks from chaetiger 10–32). Twelve specimens (<named-content xmlns:xlink="http://www.w3.org/1999/xlink" content-type="dwc:institutional_code" xlink:type="simple">ECOSUR</named-content>), Cayo Venado (<named-content xmlns:xlink="http://www.w3.org/1999/xlink" content-type="dwc:verbatimCoordinates" xlink:type="simple"><named-content content-type="geo-json" specific-use="{&#34;type&#34;:&#34;Point&#34;,&#34;coordinates&#34;:[-88.116336,18.751253]}" id="NCID0EHWAG" xlink:type="simple">18°45'04.51"N, 88°06'58.81"W</named-content></named-content>), sandy substrate, 1.5 m, 5 Aug. 2004, J.A. Hoil-Baeza, coll. (1.8–11.3 mm long, 0.2–0.8 mm wide, 25–63 chaetigers; dorsal hooks from chaetiger 11–28). Five specimens for SEM (<named-content xmlns:xlink="http://www.w3.org/1999/xlink" content-type="dwc:institutional_code" xlink:type="simple">ECOSUR</named-content>), Cayo Venado, sandy substrate, 1.5 m, 5 Aug. 2004, J.A. Hoil-Baeza, coll. (1.7–6.5 mm long, 0.2–0.4 mm wide, 25–70 chaetigers; dorsal hooks from chaetiger 11–23). <bold>Southwestern Caribbean, Venezuela</bold>. Chacopata or El Maguey lagoons, seven specimens (<named-content xmlns:xlink="http://www.w3.org/1999/xlink" content-type="dwc:institutional_code" xlink:type="simple">ECOSUR</named-content>), 2 m, 15 Feb. 2000, M. Liñero &amp; O Díaz-Díaz, coll. (damaged, some without posterior region, antennae or tentacular cirri broken; smallest specimen with subdermal eyespots in bases of lateral antennae; 4.5–13.0 mm long, 1–2 mm wide, 56–102 chaetigers, first dorsal hooks from chaetiger 13–24).</p></tp:treatment-sec><tp:treatment-sec sec-type="diagnosis" id="SECID0E5WAG"><title>Diagnosis.</title><p><italic><tp:taxon-name><tp:taxon-name-part taxon-name-part-type="genus" reg="Sigambra">Sigambra</tp:taxon-name-part></tp:taxon-name></italic> with median antenna reaching chaetiger 2–3, twice as long as laterals; tentacular segment 4 times wider than long, anterior margin smooth; dorsal cirri larger than ventral ones; chaetiger 2 without ventral cirri; notopodia with dorsal hooks from chaetiger 4–5, without capillaries; posterior region with two hookless chaetigers; pharynx with 13–16 marginal papillae.</p></tp:treatment-sec><tp:treatment-sec sec-type="description" id="SECID0ELXAG"><title>Description.</title><p>Holotype (<named-content xmlns:xlink="http://www.w3.org/1999/xlink" content-type="dwc:institutional_code" xlink:type="simple">ECOSUR</named-content> 216) slightly twisted along posterior region. Body contracted, cylindrical anteriorly, depressed medially and posteriorly, 9 mm long (paratypes 2.7–9.0 mm long), 2 mm wide (paratypes 0.6–2.0 mm wide), 76 chaetigers (paratypes with 33–82 chaetigers); right parapodia of chaetigers 19, 36, 37, and 62 removed for observing parapodial features. Dorsal integument smooth along chaetigers 1–9 (Figs <xref ref-type="fig" rid="F5">5A</xref>, <xref ref-type="fig" rid="F6">6A</xref>), areolate along chaetigers 10–22, smooth, annulated medially and posteriorly.</p><fig id="F5" position="float" orientation="portrait"><object-id xmlns:xlink="http://www.w3.org/1999/xlink" content-type="doi" xlink:type="simple">10.3897/zookeys.893.39594.figure5</object-id><object-id xmlns:xlink="http://www.w3.org/1999/xlink" content-type="arpha" xlink:type="simple">71529791-2AAA-533A-86DF-C6AB89ECC9B7</object-id><label>Figure 5.</label><caption><p><italic><tp:taxon-name><tp:taxon-name-part taxon-name-part-type="genus" reg="Sigambra">Sigambra</tp:taxon-name-part> <tp:taxon-name-part taxon-name-part-type="species" reg="hernandezi">hernandezi</tp:taxon-name-part></tp:taxon-name></italic> sp. nov., holotype (<named-content xmlns:xlink="http://www.w3.org/1999/xlink" content-type="dwc:institutional_code" xlink:type="simple">ECOSUR</named-content> 216), stained with Shirlastain-A <bold>A</bold> anterior region, dorsal view <bold>B</bold> anterior end, dorsal view <bold>C</bold> same, right lateral view <bold>D</bold> chaetiger 19, right parapodium, posterior view (inset: close-up of oocytes exposed after body wall fracture) <bold>E</bold> chaetiger 62, right parapodium, posterior view <bold>F</bold> posterior region, dorsal view. Scale bars: 0.6 mm (<bold>A</bold>), 0.2 mm (<bold>B, C</bold>), 140 µm (<bold>D</bold>), 80 µm (<bold>E</bold>), 0.3 mm (<bold>F</bold>).</p></caption><graphic xmlns:xlink="http://www.w3.org/1999/xlink" xlink:href="zookeys-893-021-g005.jpg" position="float" orientation="portrait" xlink:type="simple" id="oo_361262.jpg"><uri content-type="original_file" xlink:type="simple">https://binary.pensoft.net/fig/361262</uri></graphic></fig><p>Prostomium blunt, 2.5 times wider than long (Fig. <xref ref-type="fig" rid="F5">5B</xref>). Palps with palpophores massive, as long as wide, palpostyles minute, short, barely exposed; interpalpal area indistinct. Antennae tapered, median antenna twice as long as laterals (smaller in smallest specimen, Fig. <xref ref-type="fig" rid="F6">6B</xref>, larger in largest specimen, Fig. <xref ref-type="fig" rid="F6">6F</xref>), laterals surpassing palps anterior margin, median antenna reaching chaetiger 2 or 3. Lateral antennal depressions indistinct.</p><fig id="F6" position="float" orientation="portrait"><object-id xmlns:xlink="http://www.w3.org/1999/xlink" content-type="doi" xlink:type="simple">10.3897/zookeys.893.39594.figure6</object-id><object-id xmlns:xlink="http://www.w3.org/1999/xlink" content-type="arpha" xlink:type="simple">42A07415-6B45-5346-A7BD-82817A24E208</object-id><label>Figure 6.</label><caption><p><italic><tp:taxon-name><tp:taxon-name-part taxon-name-part-type="genus" reg="Sigambra">Sigambra</tp:taxon-name-part> <tp:taxon-name-part taxon-name-part-type="species" reg="hernandezi">hernandezi</tp:taxon-name-part></tp:taxon-name></italic> sp. nov. <bold>A</bold> small specimen, dorsal view, body dehydrated <bold>B</bold> same, anterior end, oblique dorsal view <bold>C</bold> same, posterior region, dorsal view (asterisk indicates last chaetiger with hooks) <bold>D</bold> another specimen, anterior end, frontal view <bold>E</bold> another specimen, posterior region, dorsal view (asterisk indicates last chaetiger with hooks). largest specimen (<named-content xmlns:xlink="http://www.w3.org/1999/xlink" content-type="dwc:institutional_code" xlink:type="simple">UANL</named-content> 5799) <bold>F</bold> Anterior region, dorsal view (asterisk indicates globular structures enlarged in <bold>C</bold>) <bold>G</bold> same, close-up of papillae series in tentacular segment <bold>H</bold> same, close-up of interramal globular structures, outer wall broken <bold>I</bold> left parapodia, chaetigers 11–16, oblique frontal view (asterisk indicates gonopore) <bold>J</bold> another specimen (<named-content xmlns:xlink="http://www.w3.org/1999/xlink" content-type="dwc:institutional_code" xlink:type="simple">UANL</named-content> 4047), anterior end, oblique frontal view <bold>K</bold> same, posterior region, dorsal view (asterisk indicates last chaetiger with hooks). Scale bars: 150 µm (<bold>A</bold>), 80 µm (<bold>B, C</bold>), 140 µm (<bold>D</bold>), 170 µm (<bold>E</bold>), 330 µm (<bold>F</bold>), 90 µm (<bold>G</bold>), 60 µm (<bold>H</bold>), 200 µm (<bold>I</bold>), 220 µm (<bold>J</bold>), 140 µm (<bold>K</bold>).</p></caption><graphic xmlns:xlink="http://www.w3.org/1999/xlink" xlink:href="zookeys-893-021-g006.jpg" position="float" orientation="portrait" xlink:type="simple" id="oo_361263.jpg"><uri content-type="original_file" xlink:type="simple">https://binary.pensoft.net/fig/361263</uri></graphic></fig><p>Pharynx fully exposed (Figs <xref ref-type="fig" rid="F5">5B, C</xref>, <xref ref-type="fig" rid="F6">6D, J</xref>), with 14 thick, prismatic papillae of similar size, with a short, globular tip. Basal pharynx ring rugose, without distinct papillae.</p><p>Tentacular segment six times wider than long, with a single series of transverse globular papillae, barely duplicate or with a few middorsal papillae (Fig. <xref ref-type="fig" rid="F6">6G</xref>); dorsal tentacular cirri slightly longer than ventral ones, approx. half as long as dorsal cirri of chaetiger 1.</p><p>Parapodial cirri tapered throughout body. Dorsal cirri slightly expanded basally, longer than ventral ones. Ventral cirri as long as neurochaetal lobes in anterior and median chaetigers, longer in posterior ones (Fig. <xref ref-type="fig" rid="F5">5D, E</xref>), missing on chaetiger 2. Prechaetal lobes truncate, not projected along its upper margin, postchaetal lobes long, acute. Anterior and median parapodia with hypertrophied gonopores, margin smooth (Fig. <xref ref-type="fig" rid="F6">6F, H, I</xref>).</p><p>Some smaller features are worth mentioning after their observation with SEM. In anterior chaetigers (Fig. <xref ref-type="fig" rid="F7">7A</xref>) there are some small round papillae or tubercles in the upper, posterior surface of parapodia (Fig. <xref ref-type="fig" rid="F7">7B, C</xref>), but their tips have 2–5 long cilia, and they probably are sensory structures. The hypertrophied gonopore has a cover of globular smooth, external protuberances (Fig. <xref ref-type="fig" rid="F7">7B, D</xref>).</p><fig id="F7" position="float" orientation="portrait"><object-id xmlns:xlink="http://www.w3.org/1999/xlink" content-type="doi" xlink:type="simple">10.3897/zookeys.893.39594.figure7</object-id><object-id xmlns:xlink="http://www.w3.org/1999/xlink" content-type="arpha" xlink:type="simple">42D05055-E931-5CD1-B8F6-CCECD9989D5B</object-id><label>Figure 7.</label><caption><p><italic><tp:taxon-name><tp:taxon-name-part taxon-name-part-type="genus" reg="Sigambra">Sigambra</tp:taxon-name-part> <tp:taxon-name-part taxon-name-part-type="species" reg="hernandezi">hernandezi</tp:taxon-name-part></tp:taxon-name></italic> sp. nov. <bold>A</bold> larger specimen, Chetumal, dorsal view (asterisk indicates left chaetigers 8–9) <bold>B</bold> same, chaetigers 8–9, left parapodia, partial dorsal view (asterisk indicates cilia, arrow points to gonopore) <bold>C</bold> chaetiger 9, left parapodium, axillary ciliated papillae, seen from above <bold>D</bold> same, gonopore papillae, seen from above <bold>E</bold> large specimen, Tamiahua, anterior region, dorsal view, asterisk indicates left parapodia of chaetigers 3–4 <bold>F</bold> same, close-up of chaetae, seen from above <bold>G</bold> same, rotated, details of denticles in pectinate chaeta <bold>H</bold> another specimen, posterior region, dorsal view (arrow points to broken posterior chaetiger <bold>I</bold> same, rotated about 90 degrees, showing inner contents <bold>J</bold> same, spermatozoa. Scale bars inserted in micrographs.</p></caption><graphic xmlns:xlink="http://www.w3.org/1999/xlink" xlink:href="zookeys-893-021-g007.jpg" position="float" orientation="portrait" xlink:type="simple" id="oo_361264.jpg"><uri content-type="original_file" xlink:type="simple">https://binary.pensoft.net/fig/361264</uri></graphic></fig><p>Notochaetae include dorsal hooks from chaetiger 28 (in paratypes from chaetigers 11–28), barely exposed initially, handles progressively exposed, without accessory capillaries. Neurochaetae include two or three supracicular, short wide pectinates, 4–6 infra-acicular narrow pectinates, and abundant, long, finely denticulate capillaries.</p><p>Posterior region (Figs <xref ref-type="fig" rid="F5">5F</xref>, <xref ref-type="fig" rid="F6">6C, E, K</xref>) tapered into a small blunt cone; last two chaetigers hookless. Pygidium with two ventrolateral anal cirri, as long as last 2–4 chaetigers.</p><p>Oocytes inside parapodial spaces (Fig. <xref ref-type="fig" rid="F5">5D</xref>, inset), ca. 100 µm in diameter.</p></tp:treatment-sec><tp:treatment-sec sec-type="variation" id="SECID0E56AG"><title>Variation.</title><p>Specimens were 1.7–13.0 mm long, 0.2–2.0 mm wide, 25–104 chaetigers, with dorsal hooks starting on chaetiger 10–28 with a posterior displacement in larger specimens. The specimens from Tamiahua were slightly larger than those in Chetumal (up to 13 mm long, 104 chaetigers) but because the dorsal hooks start from chaetiger 24–26 whereas they start from chaetiger 14 in the smallest specimen (6.5 mm long), they are regarded as belonging to the same species as the one from Chetumal (up to 11.3 mm long, 76 chaetigers, dorsal hooks from chaetiger 26–28; specimens 6–7 mm long had dorsal hooks on chaetiger 19–26). There were no accessory capillaries with notohooks. The supracicular, wider pectinates (Fig. <xref ref-type="fig" rid="F7">7E–G</xref>) have small lateral, paired denticles, when compared to those present in <italic><tp:taxon-name><tp:taxon-name-part taxon-name-part-type="genus" reg="Sigambra">S.</tp:taxon-name-part> <tp:taxon-name-part taxon-name-part-type="species" reg="grubii">grubii</tp:taxon-name-part></tp:taxon-name></italic>. Oocytes and sperm are present along coelom, but in the posterior region, there are mostly spermatids (Fig. <xref ref-type="fig" rid="F7">7H–J</xref>), each ca. 1.3 µm in diameter.</p></tp:treatment-sec><tp:treatment-sec sec-type="etymology" id="SECID0EXABG"><title>Etymology.</title><p>This species is named after Dr. Héctor A. Hernández-Arana, quantitative benthic ecologist in <named-content xmlns:xlink="http://www.w3.org/1999/xlink" content-type="dwc:institutional_code" xlink:type="simple">ECOSUR</named-content>-Chetumal, in recognition of his many studies on brackish water environments in southeastern México, and especially because he led the research study where Chetumal Bay specimens were collected. The specific epithet is a noun in the genitive case (<xref ref-type="bibr" rid="B32">ICZN 1999</xref>, Art. 31.1.2).</p></tp:treatment-sec><tp:treatment-sec sec-type="remarks" id="SECID0EJBBG"><title>Remarks.</title><p><italic><tp:taxon-name><tp:taxon-name-part taxon-name-part-type="genus" reg="Sigambra">Sigambra</tp:taxon-name-part> <tp:taxon-name-part taxon-name-part-type="species" reg="hernandezi">hernandezi</tp:taxon-name-part></tp:taxon-name></italic> sp. nov. resembles <italic><tp:taxon-name><tp:taxon-name-part taxon-name-part-type="genus" reg="Sigambra">S.</tp:taxon-name-part> <tp:taxon-name-part taxon-name-part-type="species" reg="grubii">grubii</tp:taxon-name-part></tp:taxon-name></italic> Müller, 1858 because they have dorsal hooks without capillaries. They differ especially in the relative size of median antenna, and in the number of posterior chaetigers without hooks. In <italic><tp:taxon-name><tp:taxon-name-part taxon-name-part-type="genus" reg="Sigambra">S.</tp:taxon-name-part> <tp:taxon-name-part taxon-name-part-type="species" reg="hernandezi">hernandezi</tp:taxon-name-part></tp:taxon-name></italic> the median antenna is short, reaching chaetiger 2–3, and there are two hookless chaetigers in the end of body, whereas in <italic><tp:taxon-name><tp:taxon-name-part taxon-name-part-type="genus" reg="Sigambra">S.</tp:taxon-name-part> <tp:taxon-name-part taxon-name-part-type="species" reg="grubii">grubii</tp:taxon-name-part></tp:taxon-name></italic> the median antenna is medium sized, reaching chaetiger 3–4, and there are six hookless posterior chaetigers. Another subtle difference is the relative size of papillae along body, which are smaller in <italic><tp:taxon-name><tp:taxon-name-part taxon-name-part-type="genus" reg="Sigambra">S.</tp:taxon-name-part> <tp:taxon-name-part taxon-name-part-type="species" reg="hernandezi">hernandezi</tp:taxon-name-part></tp:taxon-name></italic> and larger in <italic><tp:taxon-name><tp:taxon-name-part taxon-name-part-type="genus" reg="Sigambra">S.</tp:taxon-name-part> <tp:taxon-name-part taxon-name-part-type="species" reg="grubii">grubii</tp:taxon-name-part></tp:taxon-name></italic>.</p><p>In Tamiahua Lagoon, <italic><tp:taxon-name><tp:taxon-name-part taxon-name-part-type="genus" reg="Sigambra">S.</tp:taxon-name-part> <tp:taxon-name-part taxon-name-part-type="species" reg="hernandezi">hernandezi</tp:taxon-name-part></tp:taxon-name></italic> was an important member of the colonizing benthic polychaetes, being rare after defaunation and progressively becoming one of the more abundant species (<xref ref-type="bibr" rid="B51">Sánchez-Hernández 2009</xref>), along a wide range of salinity (5–30‰). In Chetumal Bay, <italic><tp:taxon-name><tp:taxon-name-part taxon-name-part-type="genus" reg="Sigambra">S.</tp:taxon-name-part> <tp:taxon-name-part taxon-name-part-type="species" reg="hernandezi">hernandezi</tp:taxon-name-part></tp:taxon-name></italic> was not among the most abundant species (<xref ref-type="bibr" rid="B30">Hoil-Baeza 2009</xref>), and it was common in brackish water seagrasses (<italic><tp:taxon-name><tp:taxon-name-part taxon-name-part-type="genus" reg="Halodule">Halodule</tp:taxon-name-part></tp:taxon-name></italic> sp.). The specimens included in this study were collected along the western shore of Chetumal Bay, which has the lowest salinity values (<xref ref-type="bibr" rid="B6">Carrillo et al. 2009</xref>). The specimens from Venezuela are included here with hesitation because they are in suboptimal conditions, but they have a similar pattern in parapodial development and start of the dorsal hooks.</p></tp:treatment-sec><tp:treatment-sec sec-type="distribution" id="SECID0E3EBG"><title>Distribution.</title><p>Grand Caribbean region, from Tamiahua Lagoon in northern Veracruz, México, to Chetumal Bay, Quintana Roo, in sediments in shallow brackish water; probably reaching the southeastern Caribbean in similar environments.</p></tp:treatment-sec><ref-list><ref id="B37"><mixed-citation xmlns:xlink="http://www.w3.org/1999/xlink" xlink:type="simple"><person-group><name name-style="western"><surname>Liñero-Arana</surname><given-names>I</given-names></name><name name-style="western"><surname>Díaz-Díaz</surname><given-names>O</given-names></name></person-group> (<year>2005</year>) <article-title>Notes on some pilargid polychaetes (<tp:taxon-name><tp:taxon-name-part taxon-name-part-type="phylum">Annelida</tp:taxon-name-part></tp:taxon-name>) from Venezuela.</article-title><source>Boletin del Instituto Oceanográfico, Universidad de Oriente</source><volume>44</volume>: <fpage>67</fpage>–<lpage>70</lpage>. <ext-link xlink:type="simple" ext-link-type="uri" xlink:href="http://ri2.bib.udo.edu.ve/bitstream/123456789/4080/1/04-Linero.pdf">http://ri2.bib.udo.edu.ve/bitstream/123456789/4080/1/04-Linero.pdf</ext-link></mixed-citation></ref><ref id="B42"><mixed-citation xmlns:xlink="http://www.w3.org/1999/xlink" xlink:type="simple"><person-group><name name-style="western"><surname>Müller</surname><given-names>F</given-names></name></person-group> (<year>1858</year>) <article-title>Einiges über die Annelidenfauna der Insel Santa Catharina an der brasilianischen Küste.</article-title><source>Archiv für Naturgeschichte, Berlin</source><volume>24</volume>: <fpage>211</fpage>–<lpage>220</lpage>. <ext-link xlink:type="simple" ext-link-type="uri" xlink:href="https://biodiversitylibrary.org/page/7460059">https://biodiversitylibrary.org/page/7460059</ext-link></mixed-citation></ref><ref id="B32"><mixed-citation xmlns:xlink="http://www.w3.org/1999/xlink" xlink:type="simple"><institution xlink:type="simple">ICZN</institution> [International Commission on Zoological Nomenclature] (<year>1999</year>) <source>International Code of Zoological Nomenclature (4<sup>th</sup> edn).</source><publisher-name>British Museum (Natural History)</publisher-name>, <publisher-loc>London</publisher-loc>, <size units="page">306 pp</size>. <ext-link xlink:type="simple" ext-link-type="uri" xlink:href="http://www.iczn.org/iczn/index.jsp">http://www.iczn.org/iczn/index.jsp</ext-link> [in English and French]</mixed-citation></ref><ref id="B51"><mixed-citation xmlns:xlink="http://www.w3.org/1999/xlink" xlink:type="simple"><person-group><name name-style="western"><surname>Sánchez-Hernández</surname><given-names>V</given-names></name></person-group> (<year>2009</year>) <source>Estudio de las comunidades de anélidos poliquetos y su respuesta a perturbaciones ambientales en la Laguna de Tamiahua, Veracruz, México. Tes. Doct., Fac. Cienc. Biol.</source><publisher-name>, UANL</publisher-name>, <publisher-loc>Monterrey</publisher-loc>, <size units="page">130 pp</size>. <ext-link xlink:type="simple" ext-link-type="uri" xlink:href="http://eprints.uanl.mx/2038/1/1080177403.pdf">http://eprints.uanl.mx/2038/1/1080177403.pdf</ext-link></mixed-citation></ref><ref id="B30"><mixed-citation xmlns:xlink="http://www.w3.org/1999/xlink" xlink:type="simple"><person-group><name name-style="western"><surname>Hoil-Baeza</surname><given-names>JA</given-names></name></person-group> (<year>2009</year>) <source>Estudio de las comunidades macrobénticas y su relación con pastos marinos en la Bahía de Chetumal, Quintana Roo.</source><publisher-name>Tesis Profesional</publisher-name>, <publisher-loc>Instituto Tecnológico de Chetumal</publisher-loc>, <size units="page">48 pp</size>.</mixed-citation></ref><ref id="B6"><mixed-citation xmlns:xlink="http://www.w3.org/1999/xlink" xlink:type="simple"><person-group><name name-style="western"><surname>Carrillo</surname><given-names>L</given-names></name><name name-style="western"><surname>Palacios-Hernández</surname><given-names>E</given-names></name><name name-style="western"><surname>Yescas</surname><given-names>M</given-names></name><name name-style="western"><surname>Ramírez-Manguilar</surname><given-names>AM</given-names></name></person-group> (<year>2009</year>) <article-title>Spatial and seasonal patterns of salinity in a large and shallow tropical estuary of the Western Caribbean.</article-title><source>Estuaries and Coasts</source><volume>32</volume>: <fpage>906</fpage>–<lpage>916</lpage>. <ext-link xlink:type="simple" ext-link-type="doi" xlink:href="10.1007/s12237-009-9196-2">https://doi.org/10.1007/s12237-009-9196-2</ext-link></mixed-citation></ref></ref-list></tp:taxon-treatment>
