# Supplementary material for: Four new Caribbean Sigambra species (Annelida, Pilargidae), and clarifications of three other Sigambra species
Source: Zookeys. 2019 Dec 2;893:21–50. doi: 10.3897/zookeys.893.39594 (PMC6901610; doi:10.3897/zookeys.893.39594)
Supplement: XML Treatment for Sigambra ligneroi [file zookeys.893.39594-treatment6.xml]

<!DOCTYPE tp:taxon-treatment
  PUBLIC "-//TaxonX//DTD Taxonomic Treatment Publishing DTD v0 20100105//EN" "tax-treatment-NSO.dtd">
<tp:taxon-treatment xmlns:tp="http://www.plazi.org/taxpub"><tp:treatment-meta><kwd-group><label>Taxon classification</label><kwd><named-content xmlns:xlink="http://www.w3.org/1999/xlink" content-type="kingdom">Animalia</named-content></kwd><kwd><named-content xmlns:xlink="http://www.w3.org/1999/xlink" content-type="order">Annelida</named-content></kwd><kwd><named-content xmlns:xlink="http://www.w3.org/1999/xlink" content-type="family">Pilargidae</named-content></kwd></kwd-group><mixed-citation publication-type="journal"><person-group><name><surname>Salazar-Vallejo</surname><given-names>Sergio I.</given-names></name><name><surname>Rizzo</surname><given-names>Alexandra E.</given-names></name><name><surname>de León-González</surname><given-names>J. Ángel</given-names></name><name><surname>Brauko</surname><given-names>Kalina M.</given-names></name></person-group><article-title>Four new Caribbean <italic><tp:taxon-name><tp:taxon-name-part taxon-name-part-type="genus" reg="Sigambra">Sigambra</tp:taxon-name-part></tp:taxon-name></italic> species (<tp:taxon-name><tp:taxon-name-part taxon-name-part-type="phylum">Annelida</tp:taxon-name-part></tp:taxon-name>, <tp:taxon-name><tp:taxon-name-part taxon-name-part-type="family">Pilargidae</tp:taxon-name-part></tp:taxon-name>), and clarifications of three other <italic><tp:taxon-name><tp:taxon-name-part taxon-name-part-type="genus" reg="Sigambra">Sigambra</tp:taxon-name-part></tp:taxon-name></italic> species</article-title><source>Zookeys</source><day>02</day><month>12</month><year>2019</year><volume>893</volume><fpage>21</fpage><lpage>50</lpage><pub-id pub-id-type="doi">10.3897/zookeys.893.39594</pub-id></mixed-citation></tp:treatment-meta><tp:nomenclature><tp:taxon-name><object-id xmlns:xlink="http://www.w3.org/1999/xlink" content-type="arpha" xlink:type="simple">234A2ED3-6803-5E10-8BE8-7C22C2889855</object-id>
                <tp:taxon-name-part taxon-name-part-type="genus" reg="Sigambra">Sigambra</tp:taxon-name-part>
                <tp:taxon-name-part taxon-name-part-type="species" reg="ligneroi">ligneroi</tp:taxon-name-part>
                <object-id xmlns:xlink="http://www.w3.org/1999/xlink" content-type="zoobank" xlink:type="simple">http://zoobank.org/8AE4464D-22F6-45E8-AD25-3337E85BC40F</object-id>
              </tp:taxon-name><tp:taxon-status xmlns:xlink="http://www.w3.org/1999/xlink" xlink:type="simple">sp. nov.</tp:taxon-status><xref ref-type="fig" rid="F8">Fig. 8</xref><tp:nomenclature-citation-list><tp:nomenclature-citation><tp:taxon-name>
                    <tp:taxon-name-part taxon-name-part-type="genus" reg="Sigambra">Sigambra</tp:taxon-name-part> <tp:taxon-name-part taxon-name-part-type="species" reg="wassi">wassi</tp:taxon-name-part></tp:taxon-name><comment>: <xref ref-type="bibr" rid="B37">Liñero-Arana and Díaz-Díaz 2005</xref>: 69–70, fig. 3 (<bold>non</bold><xref ref-type="bibr" rid="B46">Pettibone 1966</xref>).</comment></tp:nomenclature-citation></tp:nomenclature-citation-list></tp:nomenclature><tp:treatment-sec sec-type="type material" id="SECID0EEHBG"><title>Type material.</title><p><bold><italic>Holotype</italic></bold> (<named-content xmlns:xlink="http://www.w3.org/1999/xlink" content-type="dwc:institutional_code" xlink:type="simple">ECOSUR</named-content> 218), southern Caribbean, Venezuela. 15 km west off Barcelona (<named-content xmlns:xlink="http://www.w3.org/1999/xlink" content-type="dwc:verbatimCoordinates" xlink:type="simple"><named-content content-type="geo-json" specific-use="{&#34;type&#34;:&#34;Point&#34;,&#34;coordinates&#34;:[-64.855556,10.113889]}" id="NCID0E1HBG" xlink:type="simple">10°06'50"N, 64°51'20"W</named-content></named-content>), dredge, 22 m, 30 May 2000, I. Liñero-Arana &amp; O. Díaz-Díaz, coll.</p></tp:treatment-sec><tp:treatment-sec sec-type="diagnosis" id="SECID0E6HBG"><title>Diagnosis.</title><p><italic><tp:taxon-name><tp:taxon-name-part taxon-name-part-type="genus" reg="Sigambra">Sigambra</tp:taxon-name-part></tp:taxon-name></italic> with median antenna twice as long as laterals, reaching chaetiger 1–2; dorsal cirri larger than ventral cirri; chaetiger 2 with ventral cirri; dorsal hooks from chaetiger 26–28, without capillaries; pharynx with 8 marginal papillae.</p></tp:treatment-sec><tp:treatment-sec sec-type="description" id="SECID0EMIBG"><title>Description.</title><p>Holotype (<named-content xmlns:xlink="http://www.w3.org/1999/xlink" content-type="dwc:institutional_code" xlink:type="simple">ECOSUR</named-content> 218), anterior fragment, bent dorsally, slightly damaged (Fig. <xref ref-type="fig" rid="F8">8A</xref>). Body contracted, cylindrical anteriorly, depressed medially and posteriorly, 17 mm long, 4 mm wide (excluding chaetae), 49 chaetigers. Dorsal integument rugose, segment margins better defined along first 8 chaetigers, then crenulated along medial and posterior segments. Left parapodia of chaetigers 1–9, 13, 14, and right parapodia of chaetigers 45–49 previously removed. Right parapodia of chaetigers 16 and 36 removed for observing parapodial features.</p><p>Prostomium blunt, three times wider than long (Fig. <xref ref-type="fig" rid="F8">8B</xref>). Palps with palpophores massive, as long as wide, palpostyles tiny, directed laterally; interpalpal area distinct, truncate anteriorly, expanded posteriorly. Antennae digitate, median antenna twice as long as laterals, laterals not reaching tips of palps, median antenna reaching chaetiger 1–2. Lateral antennal depressions indistinct.</p><p>Pharynx exposed with two rings (Fig. <xref ref-type="fig" rid="F8">8D</xref>). Basal ring rugose, with ca. 22 globular projections, better defined dorsally and laterally, basally shorter. Distal ring with 8 short, wide, conical papillae, arranged as 4 per side.</p><p>Tentacular segment five or six times wider than long; dorsal tentacular cirri slightly longer than ventral ones, approx. half as long as dorsal cirri of chaetiger 1.</p><p>Parapodial cirri tapered along chaetigers 1–4 (5), foliose, longer than wide thereafter; dorsal cirri longer than ventral ones, triangular along anterior chaetigers (Fig. <xref ref-type="fig" rid="F8">8E, F</xref>), basally wider in posterior ones (Fig. <xref ref-type="fig" rid="F8">8G, H</xref>), tips long, with globular brownish glands concentrated subdistally, especially along posterior chaetigers. Ventral cirri longer than neurochaetal lobes. Chaetiger 1 with dorsal cirri at least twice as long as ventral ones (Fig. <xref ref-type="fig" rid="F8">8C, D</xref>). Chaetiger 2 with dorsal cirri slightly longer than ventral ones. Prechaetal lobes rounded, more projected along its upper margin; postchaetal lobes long, acute.</p><p>Notochaetae include dorsal hooks from chaetiger 27, barely exposed, without accessory capillaries. Neurochaetae of two types: smaller and medium-sized fine denticulates and long smooth capillaries. No pectinate chaetae present.</p><p>Posterior region features unknown. Oocytes not seen.</p><fig id="F8" position="float" orientation="portrait"><object-id xmlns:xlink="http://www.w3.org/1999/xlink" content-type="doi" xlink:type="simple">10.3897/zookeys.893.39594.figure8</object-id><object-id xmlns:xlink="http://www.w3.org/1999/xlink" content-type="arpha" xlink:type="simple">C9D47A9B-B3E3-5851-8D30-2CC076130CFE</object-id><label>Figure 8.</label><caption><p><italic><tp:taxon-name><tp:taxon-name-part taxon-name-part-type="genus" reg="Sigambra">Sigambra</tp:taxon-name-part> <tp:taxon-name-part taxon-name-part-type="species" reg="ligneroi">ligneroi</tp:taxon-name-part></tp:taxon-name></italic> sp. nov., holotype (<named-content xmlns:xlink="http://www.w3.org/1999/xlink" content-type="dwc:institutional_code" xlink:type="simple">ECOSUR</named-content> 218) <bold>A</bold> dorsal view <bold>B</bold> anterior region, dorsal view, after Shirlastain-A staining <bold>C</bold> same, ventral view <bold>D</bold> same, right lateral view <bold>E</bold> chaetiger 16, right parapodium, anterior view <bold>F</bold> same, dorsal cirrus and chaetal lobes <bold>G</bold> chaetiger 36, right parapodium, anterior view (inset: notohook) <bold>H</bold> same, dorsal cirrus and chaetal lobes. Scale bars: 1.4 mm (<bold>A</bold>), 1 mm (<bold>B</bold>), 1.7 mm (<bold>C</bold>), 1.6 mm (<bold>D</bold>), 0.3 mm (<bold>E, G</bold>), 180 µm (<bold>F</bold>), 250 µm (<bold>H</bold>).</p></caption><graphic xmlns:xlink="http://www.w3.org/1999/xlink" xlink:href="zookeys-893-021-g008.jpg" position="float" orientation="portrait" xlink:type="simple" id="oo_361265.jpg"><uri content-type="original_file" xlink:type="simple">https://binary.pensoft.net/fig/361265</uri></graphic></fig></tp:treatment-sec><tp:treatment-sec sec-type="variation" id="SECID0EZLBG"><title>Variation.</title><p>A larger specimen was recorded by <xref ref-type="bibr" rid="B37">Liñero-Arana and Díaz-Díaz (2005)</xref>, and they also provided several illustrations, probably combining some features of both specimens. Their largest specimen was also an anterior fragment but twice as large and with more chaetigers (33 mm long, 5 mm wide, ca. 90 chaetigers). All body features match and they also included an illustration of the far posterior chaetigers; parapodial cirri are tapered, about twice as long as wide, dorsal hooks become more exposed and there is an additional chaeta, thick, slightly falcate, which might correspond to an acicula, instead of a capillary.</p></tp:treatment-sec><tp:treatment-sec sec-type="etymology" id="SECID0EDMBG"><title>Etymology.</title><p>The species name is after Dr. Ildefonso (Mikel) Liñero-Arana, polychaete specialist from the Universidad de Oriente, Instituto Oceanográfico de Venezuela, Cumaná, in recognition of his many publications about Venezuelan polychaetes. The specific epithet is a noun in the genitive case (<xref ref-type="bibr" rid="B32">ICZN 1999</xref>, Art. 31.1.2).</p></tp:treatment-sec><tp:treatment-sec sec-type="remarks" id="SECID0ENMBG"><title>Remarks.</title><p><italic><tp:taxon-name><tp:taxon-name-part taxon-name-part-type="genus" reg="Sigambra">Sigambra</tp:taxon-name-part> <tp:taxon-name-part taxon-name-part-type="species" reg="ligneroi">ligneroi</tp:taxon-name-part></tp:taxon-name></italic> sp. nov. resembles <italic><tp:taxon-name><tp:taxon-name-part taxon-name-part-type="genus" reg="Sigambra">S.</tp:taxon-name-part> <tp:taxon-name-part taxon-name-part-type="species" reg="wassi">wassi</tp:taxon-name-part></tp:taxon-name></italic> Pettibone, 1966 in having similar body, parapodia and prostomial shapes, such that the holotype plus another specimen were identified as the latter species. They differ, however, in several features, the most important ones being the relative size of antennae, the length of parapodial cirri on chaetiger 1, and the number of marginal pharyngeal papillae, or at least their shape. In <italic><tp:taxon-name><tp:taxon-name-part taxon-name-part-type="genus" reg="Sigambra">S.</tp:taxon-name-part> <tp:taxon-name-part taxon-name-part-type="species" reg="ligneroi">ligneroi</tp:taxon-name-part></tp:taxon-name></italic> the median antenna is twice as long as laterals, dorsal cirri are three times longer than ventral one on chaetiger 1, and there are eight regular papillae on the pharynx. By comparison, in <italic><tp:taxon-name><tp:taxon-name-part taxon-name-part-type="genus" reg="Sigambra">S.</tp:taxon-name-part> <tp:taxon-name-part taxon-name-part-type="species" reg="wassi">wassi</tp:taxon-name-part></tp:taxon-name></italic> antennae are subequal, dorsal cirri are twice as long as the ventral ones (cf. <xref ref-type="bibr" rid="B56">Wolf 1984</xref>: 29.7, fig. 29.4c), and there are ca. eight irregularly-defined papillae on the pharynx.</p><p>As indicated in the key below, <italic><tp:taxon-name><tp:taxon-name-part taxon-name-part-type="genus" reg="Sigambra">S.</tp:taxon-name-part> <tp:taxon-name-part taxon-name-part-type="species" reg="ligneroi">ligneroi</tp:taxon-name-part></tp:taxon-name></italic> also resembles <italic><tp:taxon-name><tp:taxon-name-part taxon-name-part-type="genus" reg="Sigambra">S.</tp:taxon-name-part> <tp:taxon-name-part taxon-name-part-type="species" reg="healyae">healyae</tp:taxon-name-part></tp:taxon-name></italic> Gagaev, 2008 because both have ventral cirri on chaetiger 2, and their pharynx has 8 papillae. They differ by the relative size of antennae, and in the start of dorsal hooks; in <italic><tp:taxon-name><tp:taxon-name-part taxon-name-part-type="genus" reg="Sigambra">S.</tp:taxon-name-part> <tp:taxon-name-part taxon-name-part-type="species" reg="ligneroi">ligneroi</tp:taxon-name-part></tp:taxon-name></italic> median antenna is twice as long as laterals, and dorsal hooks start on chaetiger 26–28, whereas in <italic><tp:taxon-name><tp:taxon-name-part taxon-name-part-type="genus" reg="Sigambra">S.</tp:taxon-name-part> <tp:taxon-name-part taxon-name-part-type="species" reg="healyae">healyae</tp:taxon-name-part></tp:taxon-name></italic> antennae are subequal and dorsal hooks start on chaetiger 4.</p></tp:treatment-sec><tp:treatment-sec sec-type="distribution" id="SECID0ERPBG"><title>Distribution.</title><p>Only known from the type locality, off Barcelona, Venezuela, in sediments of water depths of 22 m.</p></tp:treatment-sec><ref-list><ref id="B37"><mixed-citation xmlns:xlink="http://www.w3.org/1999/xlink" xlink:type="simple"><person-group><name name-style="western"><surname>Liñero-Arana</surname><given-names>I</given-names></name><name name-style="western"><surname>Díaz-Díaz</surname><given-names>O</given-names></name></person-group> (<year>2005</year>) <article-title>Notes on some pilargid polychaetes (<tp:taxon-name><tp:taxon-name-part taxon-name-part-type="phylum">Annelida</tp:taxon-name-part></tp:taxon-name>) from Venezuela.</article-title><source>Boletin del Instituto Oceanográfico, Universidad de Oriente</source><volume>44</volume>: <fpage>67</fpage>–<lpage>70</lpage>. <ext-link xlink:type="simple" ext-link-type="uri" xlink:href="http://ri2.bib.udo.edu.ve/bitstream/123456789/4080/1/04-Linero.pdf">http://ri2.bib.udo.edu.ve/bitstream/123456789/4080/1/04-Linero.pdf</ext-link></mixed-citation></ref><ref id="B46"><mixed-citation xmlns:xlink="http://www.w3.org/1999/xlink" xlink:type="simple"><person-group><name name-style="western"><surname>Pettibone</surname><given-names>MH</given-names></name></person-group> (<year>1966</year>) <article-title>Revision of the <tp:taxon-name><tp:taxon-name-part taxon-name-part-type="family">Pilargidae</tp:taxon-name-part></tp:taxon-name> (<tp:taxon-name><tp:taxon-name-part taxon-name-part-type="phylum">Annelida</tp:taxon-name-part></tp:taxon-name>: <tp:taxon-name><tp:taxon-name-part taxon-name-part-type="class">Polychaeta</tp:taxon-name-part></tp:taxon-name>) including descriptions of new species, and redescription of the pelagic <italic><tp:taxon-name><tp:taxon-name-part taxon-name-part-type="genus">Podarmus</tp:taxon-name-part> <tp:taxon-name-part taxon-name-part-type="species">ploa</tp:taxon-name-part></tp:taxon-name></italic> Chamberlin (<tp:taxon-name><tp:taxon-name-part taxon-name-part-type="family">Polynoidae</tp:taxon-name-part></tp:taxon-name>).</article-title><source>Proceedings of the United States National Museum</source><volume>118</volume>(<issue>3525</issue>): <fpage>155</fpage>–<lpage>207</lpage>. <ext-link xlink:type="simple" ext-link-type="doi" xlink:href="10.5479/si.00963801.118-3525.155">https://doi.org/10.5479/si.00963801.118-3525.155</ext-link></mixed-citation></ref><ref id="B32"><mixed-citation xmlns:xlink="http://www.w3.org/1999/xlink" xlink:type="simple"><institution xlink:type="simple">ICZN</institution> [International Commission on Zoological Nomenclature] (<year>1999</year>) <source>International Code of Zoological Nomenclature (4<sup>th</sup> edn).</source><publisher-name>British Museum (Natural History)</publisher-name>, <publisher-loc>London</publisher-loc>, <size units="page">306 pp</size>. <ext-link xlink:type="simple" ext-link-type="uri" xlink:href="http://www.iczn.org/iczn/index.jsp">http://www.iczn.org/iczn/index.jsp</ext-link> [in English and French]</mixed-citation></ref><ref id="B56"><mixed-citation xmlns:xlink="http://www.w3.org/1999/xlink" xlink:type="simple"><person-group><name name-style="western"><surname>Wolf</surname><given-names>PS</given-names></name></person-group> (<year>1984</year>) Family <tp:taxon-name><tp:taxon-name-part taxon-name-part-type="family">Pilargidae</tp:taxon-name-part></tp:taxon-name> Saint-Joseph 1899. In: Uebelacker JM, Johnson PC (Eds) Taxonomic Guide to the Polychaetous Annelids of the Northern Gulf of Mexico. Barry A. Vittor, Mobile, volume 4, 29.1–29.41. <ext-link xlink:type="simple" ext-link-type="uri" xlink:href="https://biodiversitylibrary.org/page/3248995">https://biodiversitylibrary.org/page/3248995</ext-link></mixed-citation></ref></ref-list></tp:taxon-treatment>
