# Supplementary material for: Four new Caribbean Sigambra species (Annelida, Pilargidae), and clarifications of three other Sigambra species
Source: Zookeys. 2019 Dec 2;893:21–50. doi: 10.3897/zookeys.893.39594 (PMC6901610; doi:10.3897/zookeys.893.39594)
Supplement: XML Treatment for Sigambra olivai [file zookeys.893.39594-treatment7.xml]

<!DOCTYPE tp:taxon-treatment
  PUBLIC "-//TaxonX//DTD Taxonomic Treatment Publishing DTD v0 20100105//EN" "tax-treatment-NSO.dtd">
<tp:taxon-treatment xmlns:tp="http://www.plazi.org/taxpub"><tp:treatment-meta><kwd-group><label>Taxon classification</label><kwd><named-content xmlns:xlink="http://www.w3.org/1999/xlink" content-type="kingdom">Animalia</named-content></kwd><kwd><named-content xmlns:xlink="http://www.w3.org/1999/xlink" content-type="order">Annelida</named-content></kwd><kwd><named-content xmlns:xlink="http://www.w3.org/1999/xlink" content-type="family">Pilargidae</named-content></kwd></kwd-group><mixed-citation publication-type="journal"><person-group><name><surname>Salazar-Vallejo</surname><given-names>Sergio I.</given-names></name><name><surname>Rizzo</surname><given-names>Alexandra E.</given-names></name><name><surname>de León-González</surname><given-names>J. Ángel</given-names></name><name><surname>Brauko</surname><given-names>Kalina M.</given-names></name></person-group><article-title>Four new Caribbean <italic><tp:taxon-name><tp:taxon-name-part taxon-name-part-type="genus" reg="Sigambra">Sigambra</tp:taxon-name-part></tp:taxon-name></italic> species (<tp:taxon-name><tp:taxon-name-part taxon-name-part-type="phylum">Annelida</tp:taxon-name-part></tp:taxon-name>, <tp:taxon-name><tp:taxon-name-part taxon-name-part-type="family">Pilargidae</tp:taxon-name-part></tp:taxon-name>), and clarifications of three other <italic><tp:taxon-name><tp:taxon-name-part taxon-name-part-type="genus" reg="Sigambra">Sigambra</tp:taxon-name-part></tp:taxon-name></italic> species</article-title><source>Zookeys</source><day>02</day><month>12</month><year>2019</year><volume>893</volume><fpage>21</fpage><lpage>50</lpage><pub-id pub-id-type="doi">10.3897/zookeys.893.39594</pub-id></mixed-citation></tp:treatment-meta><tp:nomenclature><tp:taxon-name><object-id xmlns:xlink="http://www.w3.org/1999/xlink" content-type="arpha" xlink:type="simple">D8464279-03B1-5ACC-8392-833F24421CE9</object-id>
                <tp:taxon-name-part taxon-name-part-type="genus" reg="Sigambra">Sigambra</tp:taxon-name-part>
                <tp:taxon-name-part taxon-name-part-type="species" reg="olivai">olivai</tp:taxon-name-part>
                <object-id xmlns:xlink="http://www.w3.org/1999/xlink" content-type="zoobank" xlink:type="simple">http://zoobank.org/EF7981AA-9A3A-4BF2-98D1-B324ECE2C478</object-id>
              </tp:taxon-name><tp:taxon-status xmlns:xlink="http://www.w3.org/1999/xlink" xlink:type="simple">sp. nov.</tp:taxon-status><xref ref-type="fig" rid="F9">Figs 9</xref><xref ref-type="fig" rid="F10">, 10</xref></tp:nomenclature><tp:treatment-sec sec-type="type material" id="SECID0EGRBG"><title>Type material.</title><p><bold><italic>Holotype</italic></bold> (<named-content xmlns:xlink="http://www.w3.org/1999/xlink" content-type="dwc:institutional_code" xlink:type="simple">ECOSUR</named-content> 219), Northwestern Caribbean, México, Nichupté Lagoon, NW sector, <italic><tp:taxon-name><tp:taxon-name-part taxon-name-part-type="genus" reg="Halodule">Halodule</tp:taxon-name-part></tp:taxon-name></italic>, Sta. 1 (<named-content xmlns:xlink="http://www.w3.org/1999/xlink" content-type="dwc:verbatimCoordinates" xlink:type="simple"><named-content content-type="geo-json" specific-use="{&#34;type&#34;:&#34;Point&#34;,&#34;coordinates&#34;:[-86.797581,21.148778]}" id="NCID0EDSBG" xlink:type="simple">21°08'55.60"N, 86°47'51.29"W</named-content></named-content>), 1.5 m, 30 Oct 1987, M.S. Jiménez &amp; J.J. Oliva, coll. <bold><italic>Paratypes</italic> (9)</bold>: One (<named-content xmlns:xlink="http://www.w3.org/1999/xlink" content-type="dwc:institutional_code" xlink:type="simple">ECOSUR</named-content> 220), Nichupté Lagoon, NW sector, <italic><tp:taxon-name><tp:taxon-name-part taxon-name-part-type="genus" reg="Halodule">Halodule</tp:taxon-name-part></tp:taxon-name></italic>, Sta. 1 (<named-content xmlns:xlink="http://www.w3.org/1999/xlink" content-type="dwc:verbatimCoordinates" xlink:type="simple"><named-content content-type="geo-json" specific-use="{&#34;type&#34;:&#34;Point&#34;,&#34;coordinates&#34;:[-86.797581,21.148778]}" id="NCID0E5SBG" xlink:type="simple">21°08'55.60"N, 86°47'51.29"W</named-content></named-content>), 1.5 m, 30 Oct 1987, M.S. Jiménez &amp; J.J. Oliva, coll. One (<named-content xmlns:xlink="http://www.w3.org/1999/xlink" content-type="dwc:institutional_code" xlink:type="simple">ECOSUR</named-content> 221), Nichupté Lagoon, NW sector, <italic><tp:taxon-name><tp:taxon-name-part taxon-name-part-type="genus" reg="Halodule">Halodule</tp:taxon-name-part></tp:taxon-name></italic>, Sta. 1 (<named-content xmlns:xlink="http://www.w3.org/1999/xlink" content-type="dwc:verbatimCoordinates" xlink:type="simple"><named-content content-type="geo-json" specific-use="{&#34;type&#34;:&#34;Point&#34;,&#34;coordinates&#34;:[-86.797581,21.148778]}" id="NCID0EVTBG" xlink:type="simple">21°08'55.60"N, 86°47'51.29"W</named-content></named-content>), 1.5 m, 22 Apr. 1988, M.S. Jiménez &amp; J.J. Oliva, coll. One (<named-content xmlns:xlink="http://www.w3.org/1999/xlink" content-type="dwc:institutional_code" xlink:type="simple">ECOSUR</named-content> 222), Nichupté Lagoon, NE sector, Bojórquez Lagoon, <italic><tp:taxon-name><tp:taxon-name-part taxon-name-part-type="genus" reg="Halodule">Halodule</tp:taxon-name-part></tp:taxon-name></italic>, Sta. 2 (<named-content xmlns:xlink="http://www.w3.org/1999/xlink" content-type="dwc:verbatimCoordinates" xlink:type="simple"><named-content content-type="geo-json" specific-use="{&#34;type&#34;:&#34;Point&#34;,&#34;coordinates&#34;:[-86.752886,21.132883]}" id="NCID0EMUBG" xlink:type="simple">21°07'58.38"N, 86°45'10.39"W</named-content></named-content>), 1.5 m, 27 Oct. 1987, M.S. Jiménez &amp; J.J. Oliva, coll. One (<named-content xmlns:xlink="http://www.w3.org/1999/xlink" content-type="dwc:institutional_code" xlink:type="simple">ECOSUR</named-content> 223), Nichupté Lagoon, NE sector, Bojórquez Lagoon, <italic><tp:taxon-name><tp:taxon-name-part taxon-name-part-type="genus" reg="Halodule">Halodule</tp:taxon-name-part></tp:taxon-name></italic>, Sta. 2 (<named-content xmlns:xlink="http://www.w3.org/1999/xlink" content-type="dwc:verbatimCoordinates" xlink:type="simple"><named-content content-type="geo-json" specific-use="{&#34;type&#34;:&#34;Point&#34;,&#34;coordinates&#34;:[-86.752886,21.132883]}" id="NCID0EDVBG" xlink:type="simple">21°07'58.38"N, 86°45'10.39"W</named-content></named-content>), 1.5 m, 1 Feb. 1988, M.S. Jiménez &amp; J.J. Oliva, coll. Two (<named-content xmlns:xlink="http://www.w3.org/1999/xlink" content-type="dwc:institutional_code" xlink:type="simple">ECOSUR</named-content> 224), Nichupté Lagoon, NE sector, Bojórquez Lagoon, <italic><tp:taxon-name><tp:taxon-name-part taxon-name-part-type="genus" reg="Halodule">Halodule</tp:taxon-name-part></tp:taxon-name></italic>, Sta. 2 (<named-content xmlns:xlink="http://www.w3.org/1999/xlink" content-type="dwc:verbatimCoordinates" xlink:type="simple"><named-content content-type="geo-json" specific-use="{&#34;type&#34;:&#34;Point&#34;,&#34;coordinates&#34;:[-86.752886,21.132883]}" id="NCID0E1VBG" xlink:type="simple">21°07'58.38"N, 86°45'10.39"W</named-content></named-content>), 1.5 m, 5 Jul. 1988, M.S. Jiménez &amp; J.J. Oliva, coll. One (<named-content xmlns:xlink="http://www.w3.org/1999/xlink" content-type="dwc:institutional_code" xlink:type="simple">ECOSUR</named-content> 225), Nichupté Lagoon, NE sector, Bojórquez Lagoon, <italic><tp:taxon-name><tp:taxon-name-part taxon-name-part-type="genus" reg="Halodule">Halodule</tp:taxon-name-part></tp:taxon-name></italic>, Sta. 2 (<named-content xmlns:xlink="http://www.w3.org/1999/xlink" content-type="dwc:verbatimCoordinates" xlink:type="simple"><named-content content-type="geo-json" specific-use="{&#34;type&#34;:&#34;Point&#34;,&#34;coordinates&#34;:[-86.752886,21.132883]}" id="NCID0ERWBG" xlink:type="simple">21°07'58.38"N, 86°45'10.39"W</named-content></named-content>), 1.5 m, 5 Jul. 1988, M.S. Jiménez &amp; J.J. Oliva, coll. Two (<named-content xmlns:xlink="http://www.w3.org/1999/xlink" content-type="dwc:institutional_code" xlink:type="simple">ECOSUR</named-content> 226), Nichupté Lagoon, NE sector, Bojórquez Lagoon, <italic><tp:taxon-name><tp:taxon-name-part taxon-name-part-type="genus" reg="Thalassia">Thalassia</tp:taxon-name-part></tp:taxon-name></italic>, Sta. 3 (<named-content xmlns:xlink="http://www.w3.org/1999/xlink" content-type="dwc:verbatimCoordinates" xlink:type="simple"><named-content content-type="geo-json" specific-use="{&#34;type&#34;:&#34;Point&#34;,&#34;coordinates&#34;:[-86.761392,21.117011]}" id="NCID0EIXBG" xlink:type="simple">21°07'01.24"N, 86°45'41.01"W</named-content></named-content>), 1.5 m, 20 Abr. 1988, M.S. Jiménez &amp; J.J. Oliva, coll.</p></tp:treatment-sec><tp:treatment-sec sec-type="material" id="SECID0ENXBG"><title>Additional material.</title><p><bold>Northwestern Caribbean, México</bold>. One specimen (<named-content xmlns:xlink="http://www.w3.org/1999/xlink" content-type="dwc:institutional_code" xlink:type="simple">ECOSUR</named-content>), Nichupté Lagoon, NE sector, Bojórquez Lagoon, <italic><tp:taxon-name><tp:taxon-name-part taxon-name-part-type="genus" reg="Thalassia">Thalassia</tp:taxon-name-part></tp:taxon-name></italic>, Sta. 3 (<named-content xmlns:xlink="http://www.w3.org/1999/xlink" content-type="dwc:verbatimCoordinates" xlink:type="simple"><named-content content-type="geo-json" specific-use="{&#34;type&#34;:&#34;Point&#34;,&#34;coordinates&#34;:[-86.761392,21.117011]}" id="NCID0EHYBG" xlink:type="simple">21°07'01.24"N, 86°45'41.01"W</named-content></named-content>), 1.5 m, 29 Oct. 1987, M.S. Jiménez &amp; J.J. Oliva, coll.</p></tp:treatment-sec><tp:treatment-sec sec-type="diagnosis" id="SECID0EMYBG"><title>Diagnosis.</title><p><italic><tp:taxon-name><tp:taxon-name-part taxon-name-part-type="genus" reg="Sigambra">Sigambra</tp:taxon-name-part></tp:taxon-name></italic> with median antenna twice as long as laterals; chaetiger 2 without ventral cirri; dorsal cirri larger than ventral ones; dorsal hooks from chaetiger 30–39, without capillaries; posterior chaetigers without capillary notochaetae; pharynx with 13–16 marginal papillae.</p></tp:treatment-sec><tp:treatment-sec sec-type="description" id="SECID0EZYBG"><title>Description.</title><p>Holotype (<named-content xmlns:xlink="http://www.w3.org/1999/xlink" content-type="dwc:institutional_code" xlink:type="simple">ECOSUR</named-content> 219) twisted, broken into two pieces, larger fragment plus posterior end, some median parapodia with hypertrophied gonopores. Body contracted, cylindrical anteriorly, depressed medially and posteriorly, 20 mm long (anterior fragment 14 mm long, posterior one 6 mm long), 2.8 mm wide, 152 chaetigers (90 + 62). Dorsal integument rugose, areolate, especially after chaetigers 6–7 (Figs <xref ref-type="fig" rid="F9">9A</xref>, <xref ref-type="fig" rid="F10">10A</xref>). Parapodia removed from paratype.</p><fig id="F9" position="float" orientation="portrait"><object-id xmlns:xlink="http://www.w3.org/1999/xlink" content-type="doi" xlink:type="simple">10.3897/zookeys.893.39594.figure9</object-id><object-id xmlns:xlink="http://www.w3.org/1999/xlink" content-type="arpha" xlink:type="simple">63E582CB-6677-5482-8B6F-324F9BB801A2</object-id><label>Figure 9.</label><caption><p><italic><tp:taxon-name><tp:taxon-name-part taxon-name-part-type="genus" reg="Sigambra">Sigambra</tp:taxon-name-part> <tp:taxon-name-part taxon-name-part-type="species" reg="olivai">olivai</tp:taxon-name-part></tp:taxon-name></italic> sp. nov., holotype (<named-content xmlns:xlink="http://www.w3.org/1999/xlink" content-type="dwc:institutional_code" xlink:type="simple">ECOSUR</named-content> 219), stained with Shirlastain-A <bold>A</bold> anterior region, dorsal view <bold>B</bold> anterior region, lateral view <bold>C</bold> posterior end, dorsal view, stained with Methyl green. Scale bars: 1.0 mm (<bold>A</bold>), 0.4 mm (<bold>B</bold>), 0.2 mm (<bold>C</bold>).</p></caption><graphic xmlns:xlink="http://www.w3.org/1999/xlink" xlink:href="zookeys-893-021-g009.jpg" position="float" orientation="portrait" xlink:type="simple" id="oo_361266.jpg"><uri content-type="original_file" xlink:type="simple">https://binary.pensoft.net/fig/361266</uri></graphic></fig><p>Prostomium blunt, four times wider than long. Palps with palpophores massive, as long as wide, palpostyles blunt, short, with an oblique basal mark; interpalpal area distinct, blunt anteriorly, expanded posteriorly. Antennae tapered, median antenna twice as long as laterals (left lateral antenna broken), laterals surpassing tips of palps, median antenna reaching chaetiger 2 or 3. Lateral antennal depressions indistinct.</p><p>Pharynx with distal ring exposed (Fig. <xref ref-type="fig" rid="F9">9A, B</xref>), with 15 papillae of similar size, each conical with a globular mucron (rarely duplicated). Basal pharynx ring exposed in one paratype (Fig. <xref ref-type="fig" rid="F10">10A–C</xref>), with 3–5 series of short, globular papillae, better visible laterally.</p><p>Tentacular segment eight or nine times wider than long; dorsal tentacular cirri slightly longer than ventral ones (Figs <xref ref-type="fig" rid="F9">9B</xref>, <xref ref-type="fig" rid="F10">10B, C</xref>), about half as long as dorsal cirri of chaetiger 1.</p><p>Parapodial cirri tapered throughout body. Dorsal cirri basally expanded, longer than ventral ones. Ventral cirri as long as neurochaetal lobes in anterior and median chaetigers, longer in posterior ones (Fig. <xref ref-type="fig" rid="F10">10D–F</xref>), missing on chaetiger 2. Prechaetal lobes truncate, slightly projected along its upper margin, postchaetal lobes long, acute. Median parapodia with hypertrophied gonopores, showing distinct globular, papillate or smooth surfaces (Fig. <xref ref-type="fig" rid="F10">10E</xref>, inset).</p><fig id="F10" position="float" orientation="portrait"><object-id xmlns:xlink="http://www.w3.org/1999/xlink" content-type="doi" xlink:type="simple">10.3897/zookeys.893.39594.figure10</object-id><object-id xmlns:xlink="http://www.w3.org/1999/xlink" content-type="arpha" xlink:type="simple">ACF980FC-6041-5005-86FF-CF9DACD6ED9C</object-id><label>Figure 10.</label><caption><p><italic><tp:taxon-name><tp:taxon-name-part taxon-name-part-type="genus" reg="Sigambra">Sigambra</tp:taxon-name-part> <tp:taxon-name-part taxon-name-part-type="species" reg="olivai">olivai</tp:taxon-name-part></tp:taxon-name></italic> sp. nov., paratype (<named-content xmlns:xlink="http://www.w3.org/1999/xlink" content-type="dwc:institutional_code" xlink:type="simple">ECOSUR</named-content> 221), stained with Shirlastain-A <bold>A</bold> anterior region, dorsal view <bold>B</bold> same, left, slightly oblique lateral view <bold>C</bold> same, anterior end, ventral view <bold>D</bold> another paratype (<named-content xmlns:xlink="http://www.w3.org/1999/xlink" content-type="dwc:institutional_code" xlink:type="simple">ECOSUR</named-content> 226, complete), chaetiger 30, right parapodium, posterior view <bold>E</bold> same, chaetiger 35, right parapodium, posterior view; asterisk indicates the gonopore (insets: notohook and close-up of interramal gonopore) <bold>F</bold> same, chaetiger 90, right parapodium, anterior view (inset: notohook). Scale bars: 0.3 mm (<bold>A–C</bold>), 0.2 mm (<bold>D</bold>), 150 µm (<bold>E, F</bold>).</p></caption><graphic xmlns:xlink="http://www.w3.org/1999/xlink" xlink:href="zookeys-893-021-g010.jpg" position="float" orientation="portrait" xlink:type="simple" id="oo_361267.jpg"><uri content-type="original_file" xlink:type="simple">https://binary.pensoft.net/fig/361267</uri></graphic></fig><p>Notochaetae only dorsal hooks from chaetiger 38, barely exposed initially, more projected posteriorly, without accessory capillaries. Neurochaetae include two or three supracicular shorter wide pectinates, 4–5 infra-acicular narrow pectinates, especially along anterior and median segments, and abundant, long finely denticulate capillaries.</p><p>Posterior region tapered into a small blunt cone; last two chaetigers hookless. Pygidium with two ventrolateral anal cirri (Fig. <xref ref-type="fig" rid="F9">9C</xref>).</p><p>Oocytes inside parapodial spaces, ca. 100 µm in diameter.</p></tp:treatment-sec><tp:treatment-sec sec-type="variation" id="SECID0E34BG"><title>Variation.</title><p>Complete specimens 15–24 mm long, 128–150 chaetigers. Antennae are easily eroded during sieving, but in undamaged specimens the median one is twice as long as lateral ones. Dorsal hooks start in chaetigers 30–39, apparently a size-dependent variation. There are no capillary chaetae with dorsal hooks in posterior chaetigers; last two have no hooks.</p></tp:treatment-sec><tp:treatment-sec sec-type="etymology" id="SECID0EB5BG"><title>Etymology.</title><p>This species is named after José Juan Oliva-Rivera, amphipod taxonomist in <named-content xmlns:xlink="http://www.w3.org/1999/xlink" content-type="dwc:institutional_code" xlink:type="simple">ECOSUR</named-content>, in recognition of his efforts sampling and processing benthic invertebrates from Nichupté Lagoon, Cancún, México. The specific epithet is a noun in the genitive case (<xref ref-type="bibr" rid="B32">ICZN 1999</xref>, Art. 31.1.2).</p></tp:treatment-sec><tp:treatment-sec sec-type="remarks" id="SECID0ET5BG"><title>Remarks.</title><p><italic><tp:taxon-name><tp:taxon-name-part taxon-name-part-type="genus" reg="Sigambra">Sigambra</tp:taxon-name-part> <tp:taxon-name-part taxon-name-part-type="species" reg="olivai">olivai</tp:taxon-name-part></tp:taxon-name></italic> sp. nov. resembles <italic><tp:taxon-name><tp:taxon-name-part taxon-name-part-type="genus" reg="Sigambra">S.</tp:taxon-name-part> <tp:taxon-name-part taxon-name-part-type="species" reg="constricta">constricta</tp:taxon-name-part></tp:taxon-name></italic> (Southern, 1921) by having median antenna twice as long as the laterals, and dorsal hooks from chaetigers 30–40. They especially differ in the presence of a constriction on chaetiger 4, and of capillary notochaetae in posterior chaetigers. In <italic><tp:taxon-name><tp:taxon-name-part taxon-name-part-type="genus" reg="Sigambra">S.</tp:taxon-name-part> <tp:taxon-name-part taxon-name-part-type="species" reg="olivai">olivai</tp:taxon-name-part></tp:taxon-name></italic> there is no constriction on chaetiger 4, and there are no capillaries in posterior chaetigers, whereas in <italic><tp:taxon-name><tp:taxon-name-part taxon-name-part-type="genus" reg="Sigambra">S.</tp:taxon-name-part> <tp:taxon-name-part taxon-name-part-type="species" reg="constricta">constricta</tp:taxon-name-part></tp:taxon-name></italic> the body has a constriction on chaetiger 4, and there is a single capillary notochaetae in posterior chaetigers.</p></tp:treatment-sec><tp:treatment-sec sec-type="distribution" id="SECID0EGAAI"><title>Distribution.</title><p>Only known from Nichupté Lagoon, Cancún, México, in seagrasses, mostly <italic><tp:taxon-name><tp:taxon-name-part taxon-name-part-type="genus" reg="Halodule">Halodule</tp:taxon-name-part></tp:taxon-name></italic> sp., in sediments of about 1 m depth.</p></tp:treatment-sec><ref-list><ref id="B32"><mixed-citation xmlns:xlink="http://www.w3.org/1999/xlink" xlink:type="simple"><institution xlink:type="simple">ICZN</institution> [International Commission on Zoological Nomenclature] (<year>1999</year>) <source>International Code of Zoological Nomenclature (4<sup>th</sup> edn).</source><publisher-name>British Museum (Natural History)</publisher-name>, <publisher-loc>London</publisher-loc>, <size units="page">306 pp</size>. <ext-link xlink:type="simple" ext-link-type="uri" xlink:href="http://www.iczn.org/iczn/index.jsp">http://www.iczn.org/iczn/index.jsp</ext-link> [in English and French]</mixed-citation></ref></ref-list></tp:taxon-treatment>
