# Supplementary material for: Four new Caribbean Sigambra species (Annelida, Pilargidae), and clarifications of three other Sigambra species
Source: Zookeys. 2019 Dec 2;893:21–50. doi: 10.3897/zookeys.893.39594 (PMC6901610; doi:10.3897/zookeys.893.39594)
Supplement: XML Treatment for Sigambra wassi [file zookeys.893.39594-treatment8.xml]

<!DOCTYPE tp:taxon-treatment
  PUBLIC "-//TaxonX//DTD Taxonomic Treatment Publishing DTD v0 20100105//EN" "tax-treatment-NSO.dtd">
<tp:taxon-treatment xmlns:tp="http://www.plazi.org/taxpub"><tp:treatment-meta><kwd-group><label>Taxon classification</label><kwd><named-content xmlns:xlink="http://www.w3.org/1999/xlink" content-type="kingdom">Animalia</named-content></kwd><kwd><named-content xmlns:xlink="http://www.w3.org/1999/xlink" content-type="order">Annelida</named-content></kwd><kwd><named-content xmlns:xlink="http://www.w3.org/1999/xlink" content-type="family">Pilargidae</named-content></kwd></kwd-group><mixed-citation publication-type="journal"><person-group><name><surname>Salazar-Vallejo</surname><given-names>Sergio I.</given-names></name><name><surname>Rizzo</surname><given-names>Alexandra E.</given-names></name><name><surname>de León-González</surname><given-names>J. Ángel</given-names></name><name><surname>Brauko</surname><given-names>Kalina M.</given-names></name></person-group><article-title>Four new Caribbean <italic><tp:taxon-name><tp:taxon-name-part taxon-name-part-type="genus" reg="Sigambra">Sigambra</tp:taxon-name-part></tp:taxon-name></italic> species (<tp:taxon-name><tp:taxon-name-part taxon-name-part-type="phylum">Annelida</tp:taxon-name-part></tp:taxon-name>, <tp:taxon-name><tp:taxon-name-part taxon-name-part-type="family">Pilargidae</tp:taxon-name-part></tp:taxon-name>), and clarifications of three other <italic><tp:taxon-name><tp:taxon-name-part taxon-name-part-type="genus" reg="Sigambra">Sigambra</tp:taxon-name-part></tp:taxon-name></italic> species</article-title><source>Zookeys</source><day>02</day><month>12</month><year>2019</year><volume>893</volume><fpage>21</fpage><lpage>50</lpage><pub-id pub-id-type="doi">10.3897/zookeys.893.39594</pub-id></mixed-citation></tp:treatment-meta><tp:nomenclature><tp:taxon-name><object-id xmlns:xlink="http://www.w3.org/1999/xlink" content-type="arpha" xlink:type="simple">8FEB40C1-BA9E-5A20-B30C-40B5B60D7E70</object-id>
                <tp:taxon-name-part taxon-name-part-type="genus" reg="Sigambra">Sigambra</tp:taxon-name-part>
                <tp:taxon-name-part taxon-name-part-type="species" reg="wassi">wassi</tp:taxon-name-part>
              </tp:taxon-name><tp:taxon-authority>Pettibone, 1966</tp:taxon-authority><xref ref-type="fig" rid="F11">Fig. 11</xref><tp:nomenclature-citation-list><tp:nomenclature-citation><tp:taxon-name>
                    <tp:taxon-name-part taxon-name-part-type="genus" reg="Sigambra">Sigambra</tp:taxon-name-part> <tp:taxon-name-part taxon-name-part-type="species" reg="wassi">wassi</tp:taxon-name-part></tp:taxon-name><comment>Pettibone, 1966: 186–190, figs 17,18; <xref ref-type="bibr" rid="B56">Wolf 1984</xref>: 29-8, fig. 29-4a–j.</comment></tp:nomenclature-citation></tp:nomenclature-citation-list></tp:nomenclature><tp:treatment-sec sec-type="type material" id="SECID0ENCAI"><title>Type material.</title><p><bold><italic>Holotype</italic></bold> (<named-content xmlns:xlink="http://www.w3.org/1999/xlink" content-type="dwc:institutional_code" xlink:type="simple">USNM</named-content> 30988), NW Atlantic, Chesapeake Bay, off Rappahanock River (<named-content xmlns:xlink="http://www.w3.org/1999/xlink" content-type="dwc:verbatimCoordinates" xlink:type="simple"><named-content content-type="geo-json" specific-use="{&#34;type&#34;:&#34;Point&#34;,&#34;coordinates&#34;:[-75.983333,37.621667]}" id="NCID0EDDAI" xlink:type="simple">37°37.3'N, 75°59'W</named-content></named-content>), 11 m, sand, Jun. 1962, M. Wass, coll., incomplete posteriorly. <bold><italic>Paratype</italic></bold> (<named-content xmlns:xlink="http://www.w3.org/1999/xlink" content-type="dwc:institutional_code" xlink:type="simple">USNM</named-content> 30987), off Rappahanock River (<named-content xmlns:xlink="http://www.w3.org/1999/xlink" content-type="dwc:verbatimCoordinates" xlink:type="simple"><named-content content-type="geo-json" specific-use="{&#34;type&#34;:&#34;Point&#34;,&#34;coordinates&#34;:[-76.183333,37.616667]}" id="NCID0EWDAI" xlink:type="simple">37°37'N, 76°11'W</named-content></named-content>), 13 m, mud, Jul. 1961, M. Wass, coll., broken and in three pieces.</p></tp:treatment-sec><tp:treatment-sec sec-type="Clarification" id="SECID0E2DAI"><title>Clarification.</title><p>The original illustrations and descriptions deserve some clarifications. Antennae are certainly of about the same length, but they are not tapered but digitate, and surpass the tips of palps, at least the right one (Fig. <xref ref-type="fig" rid="F11">11A</xref>). The pharynx is fully exposed, and the basal ring has about 20 irregular hemispherical lobes, but the anterior margin is eroded and damaged (Fig. <xref ref-type="fig" rid="F11">11B</xref>), such that its marginal papillae are difficult to detect; there are vague indications of the presence of approx. eight large papillae (Fig. <xref ref-type="fig" rid="F11">11C</xref>). They would include some round projections which might represent the eroded base of papillae, or that they were collapsed when the specimen was compressed into the container.</p><p>The posterior end is twisted in the paratype. It had to be pressed by a glass slide in order to have a better observation of the pygidium and anal cirri (Fig. <xref ref-type="fig" rid="F11">11D</xref>). Anal cirri are delicate, three times longer than pygidial width and tapered (Fig. <xref ref-type="fig" rid="F11">11E</xref>), not subcylindrical as originally illustrated.</p><fig id="F11" position="float" orientation="portrait"><object-id xmlns:xlink="http://www.w3.org/1999/xlink" content-type="doi" xlink:type="simple">10.3897/zookeys.893.39594.figure11</object-id><object-id xmlns:xlink="http://www.w3.org/1999/xlink" content-type="arpha" xlink:type="simple">EA44EBA7-FFC0-5157-8BFC-754BCA7CE8CC</object-id><label>Figure 11.</label><caption><p><italic><tp:taxon-name><tp:taxon-name-part taxon-name-part-type="genus" reg="Sigambra">Sigambra</tp:taxon-name-part> <tp:taxon-name-part taxon-name-part-type="species" reg="wassi">wassi</tp:taxon-name-part></tp:taxon-name></italic> Pettibone, 1966 <bold>A</bold> holotype (<named-content xmlns:xlink="http://www.w3.org/1999/xlink" content-type="dwc:institutional_code" xlink:type="simple">USNM</named-content> 30988), anterior region, dorsal view <bold>B</bold> same, right lateral view <bold>C</bold> same, frontal view <bold>D</bold> paratype (<named-content xmlns:xlink="http://www.w3.org/1999/xlink" content-type="dwc:institutional_code" xlink:type="simple">USNM</named-content> 30987), posterior region, dorsal view <bold>E</bold> same, posterior end. Scale bars: 0.6 mm (<bold>A, C</bold>), 0.9 mm (<bold>B</bold>), 0.5 mm (<bold>D</bold>), 0.2 mm (<bold>E</bold>).</p></caption><graphic xmlns:xlink="http://www.w3.org/1999/xlink" xlink:href="zookeys-893-021-g011.jpg" position="float" orientation="portrait" xlink:type="simple" id="oo_361268.jpg"><uri content-type="original_file" xlink:type="simple">https://binary.pensoft.net/fig/361268</uri></graphic></fig></tp:treatment-sec><tp:treatment-sec sec-type="remarks" id="SECID0ERGAI"><title>Remarks.</title><p>After the study of type material, the number of marginal papillae is not defined for <italic><tp:taxon-name><tp:taxon-name-part taxon-name-part-type="genus" reg="Sigambra">S.</tp:taxon-name-part> <tp:taxon-name-part taxon-name-part-type="species" reg="wassi">wassi</tp:taxon-name-part></tp:taxon-name></italic> Pettibone, 1966. Their number might be the same as in <italic><tp:taxon-name><tp:taxon-name-part taxon-name-part-type="genus" reg="Sigambra">S.</tp:taxon-name-part> <tp:taxon-name-part taxon-name-part-type="species" reg="ligneroi">ligneroi</tp:taxon-name-part></tp:taxon-name></italic> sp. nov. described above, but better specimens are needed to clarify this. On the other hand, most diagnostic features for the species were confirmed by <xref ref-type="bibr" rid="B56">Wolf (1984)</xref>, the fragility of anal cirri might explain why they were not observed by him.</p></tp:treatment-sec><ref-list><ref id="B56"><mixed-citation xmlns:xlink="http://www.w3.org/1999/xlink" xlink:type="simple"><person-group><name name-style="western"><surname>Wolf</surname><given-names>PS</given-names></name></person-group> (<year>1984</year>) Family <tp:taxon-name><tp:taxon-name-part taxon-name-part-type="family">Pilargidae</tp:taxon-name-part></tp:taxon-name> Saint-Joseph 1899. In: Uebelacker JM, Johnson PC (Eds) Taxonomic Guide to the Polychaetous Annelids of the Northern Gulf of Mexico. Barry A. Vittor, Mobile, volume 4, 29.1–29.41. <ext-link xlink:type="simple" ext-link-type="uri" xlink:href="https://biodiversitylibrary.org/page/3248995">https://biodiversitylibrary.org/page/3248995</ext-link></mixed-citation></ref></ref-list></tp:taxon-treatment>
